# Supplementary material for: Tetra-μ-benzoato-κ4 O:O′;κ3 O:O,O′;κ3 O,O′:O′-bis­[(benzoato-κ2 O,O′)(1,10-phenanthroline-κ2 N,N′)neodymium(III)]
Source: Acta Crystallogr Sect E Struct Rep Online. 2010 Jan 30;66(Pt 2):m221–2. doi: 10.1107/S1600536810003041 (PMC2979843; doi:10.1107/S1600536810003041)
Supplement: Supplementary file 1 [file e-66-0m221-sup1.cif]

##############################################################################
###                                                                        ###
###        Electronic paper (Acta Crystallographica Section E)             ###
###                                                                        ###
##############################################################################
#                                                                            #
# This CIF contains the data in a paper accepted for publication in Acta     #
# Crystallographica Section E. It conforms to the requirements of Notes      #
# for Authors for Section E, and has been peer reviewed under the auspices   #
# of the IUCr Commission on Journals.                                        #
#                                                                            #
# Full details of the Crystallographic Information File format               #
# are given in the paper "The Crystallographic Information File (CIF):       #
# a New Standard Archive File for Crystallography" by S. R. Hall, F. H.      #
# Allen and I. D. Brown [Acta Cryst. (1991), A47, 655-685].                  #
#                                                                            #
# The current version of the core CIF dictionary is obtainable from          #
# ftp://ftp.iucr.org/pub/cif_core.dic. The current version number is 2.4.    #
#                                                                            #
# Software is freely available for graphical display of the structure(s) in  #
# this CIF.  For information consult the CIF home page http://www.iucr.org/  #
# cif/home.html                                                              #
#                                                                            #
# This file may be used for bona fide research purposes within the           #
# scientific community so long as proper attribution is given to the journal # 
# article from which it was obtained.                                        #
#                                                                            #
##############################################################################
                                             
data_global
_audit_creation_method     'form.cif (version 2.0)'
_journal_data_validation_number     ?
_journal_date_recd_electronic     2010-01-11
_journal_date_accepted     2010-01-25
_journal_name_full     'Acta Crystallographica, Section E'
_journal_year     2010
_journal_volume     66
_journal_issue      2
_journal_page_first     m221
_journal_page_last     m222
_journal_paper_category     QM
_journal_coeditor_code     HB5308
_publ_contact_author_name     'Prof. Fun, Hoong-Kun'
_publ_contact_author_address
;
      X-ray Crystallography Unit
      School of Physics
      Universiti Sains Malaysia
      11800 USM, Penang
      MALAYSIA
;
_publ_contact_author_email     'hkfun@usm.my'
_publ_contact_author_fax     '604 6579150'
_publ_contact_author_phone     '604 6533652'
_publ_section_title
;\
Tetra-\m-benzoato-\k^4^<i>O</i>:<i>O</i>';\k^3^<i>O</i>:<i>O</i>,<i>O</i>';\
\k^3^<i>O</i>,<i>O</i>':<i>O</i>'-bis[(benzoato-\k^2^<i>O</i>,<i>O</i>')(1,\
10-phenanthroline-\k^2^<i>N</i>,<i>N</i>')neodymium(III)]
;
loop_
    _publ_author_name
    _publ_author_footnote
    _publ_author_address
    'Ping Howe Ooi'
;
      Additional corresponding author: howieooi83@gmail.com.
;
;
      School of Chemical Sciences
      Universiti Sains Malaysia
      11800 USM, Penang
      Malaysia
;
    'Siang Guan Teoh' ?
;
      School of Chemical Sciences
      Universiti Sains Malaysia
      11800 USM, Penang
      Malaysia
;
    'Jia Hao Goh'
;
      Thomson Reuters ResearcherID: C-7576-2009.
;
;
      X-ray Crystallography Unit
      School of Physics
      Universiti Sains Malaysia
      11800 USM, Penang
      Malaysia
;
    'Hoong-Kun Fun'
;
      Thomson Reuters ResearcherID: A-3561-2009.
;
;     X-ray Crystallography Unit
      School of Physics
      Universiti Sains Malaysia
      11800 USM, Penang
      Malaysia
;
data_I
_audit_creation_method     SHELXL-97
_chemical_name_systematic
;
Tetra-\m-benzoato-\k^4^<i>O</i>:<i>O</i>';\k^3^<i>O</i>:<i>O</i>,<i>O</i>';
\k^3^<i>O</i>,<i>O</i>':<i>O</i>'-bis[(benzoato-\k^2^<i>O</i>,<i>O</i>')(1,10-
phenanthroline-\k^2^<i>N</i>,<i>N</i>')neodymium(III)]
;
_chemical_name_common     ?
_chemical_formula_moiety     'C66 H46 N4 Nd2 O12'
_chemical_formula_sum     'C66 H46 N4 Nd2 O12'
_chemical_formula_iupac     '[Nd2 (C7 H5 O2)6 (C12 H8 N2)2]'
_chemical_formula_weight     1375.55
_chemical_melting_point     ?
_symmetry_cell_setting     Triclinic
_symmetry_space_group_name_H-M     'P -1'
_symmetry_space_group_name_Hall     '-P 1'
loop_
    _symmetry_equiv_pos_as_xyz
    'x, y, z'
    '-x, -y, -z'
_cell_length_a     10.7954(3)
_cell_length_b     11.8702(4)
_cell_length_c     12.2660(7)
_cell_angle_alpha     104.9250(10)
_cell_angle_beta     93.8310(10)
_cell_angle_gamma     112.8770(10)
_cell_volume     1374.49(10)
_cell_formula_units_Z     1
_cell_measurement_reflns_used     9761
_cell_measurement_theta_min     2.96
_cell_measurement_theta_max     37.60
_cell_measurement_temperature     100.00(10)
_exptl_crystal_description     'plate'
_exptl_crystal_colour     'purple'
_exptl_crystal_size_max     0.69
_exptl_crystal_size_mid     0.41
_exptl_crystal_size_min     0.13
_exptl_crystal_density_diffrn     1.662
_exptl_crystal_density_meas     ?
_exptl_crystal_density_method     'not measured'
_exptl_crystal_F_000     686
_exptl_absorpt_coefficient_mu     1.939
_exptl_absorpt_correction_type     'multi-scan'
_exptl_absorpt_process_details     '<i>SADABS</i> (Bruker, 2009)'
_exptl_absorpt_correction_T_min     0.347
_exptl_absorpt_correction_T_max     0.784
_exptl_special_details
;
The crystal was placed in the cold stream of an Oxford Cyrosystems
Cobra open-flow nitrogen cryostat (Cosier & Glazer, 1986) operating
at 100.0(1)K.
;
_diffrn_ambient_temperature     100.00(10)
_diffrn_radiation_type     MoK\a
_diffrn_radiation_wavelength     0.71073
_diffrn_radiation_source     'fine-focus sealed tube'
_diffrn_radiation_monochromator     graphite
_diffrn_measurement_device_type
;
Bruker SMART APEX DUO CCD
;
_diffrn_measurement_method     '\f and \w scans'
_diffrn_detector_area_resol_mean     ?
_diffrn_reflns_number     46897
_diffrn_reflns_av_R_equivalents     0.0196
_diffrn_reflns_av_sigmaI/netI     0.0170
_diffrn_reflns_theta_min     2.66
_diffrn_reflns_theta_max     35.00
_diffrn_reflns_theta_full     35.00
_diffrn_measured_fraction_theta_max     0.986
_diffrn_measured_fraction_theta_full     0.986
_diffrn_reflns_limit_h_min     -17
_diffrn_reflns_limit_h_max     17
_diffrn_reflns_limit_k_min     -18
_diffrn_reflns_limit_k_max     19
_diffrn_reflns_limit_l_min     -19
_diffrn_reflns_limit_l_max     19
_diffrn_standards_number     0
_diffrn_standards_interval_count     .
_diffrn_standards_interval_time     .
_diffrn_standards_decay_%     ?
_refine_special_details
;
 Refinement of F^2^ against ALL reflections.  The weighted R-factor wR and
 goodness of fit S are based on F^2^, conventional R-factors R are based
 on F, with F set to zero for negative F^2^. The threshold expression of
 F^2^ > 2sigma(F^2^) is used only for calculating R-factors(gt) etc. and is
 not relevant to the choice of reflections for refinement.  R-factors based
 on F^2^ are statistically about twice as large as those based on F, and R-
 factors based on ALL data will be even larger.
;
_reflns_number_total     11933
_reflns_number_gt     11529
_reflns_threshold_expression     I>2\s(I)
_refine_ls_structure_factor_coef     Fsqd
_refine_ls_matrix_type     full
_refine_ls_R_factor_all     0.0190
_refine_ls_R_factor_gt     0.0158
_refine_ls_wR_factor_gt     0.0523
_refine_ls_wR_factor_ref     0.0708
_refine_ls_goodness_of_fit_ref     1.393
_refine_ls_restrained_S_all     1.393
_refine_ls_number_reflns     11933
_refine_ls_number_parameters     379
_refine_ls_number_restraints     0
_refine_ls_hydrogen_treatment     constr
_refine_ls_weighting_scheme     calc
_refine_ls_weighting_details
         'calc w=1/[\s^2^(Fo^2^)+(0.0390P)^2^+0.2397P] where P=(Fo^2^+2Fc^2^)/3'
_atom_sites_solution_hydrogens     geom
_atom_sites_solution_primary     direct
_atom_sites_solution_secondary     difmap
_refine_ls_shift/su_max     ?
_refine_ls_shift/su_max_lt     0.001
_refine_ls_shift/su_mean     0.000
_refine_diff_density_max     1.255
_refine_diff_density_min     -1.509
_refine_ls_extinction_method     none
_refine_ls_extinction_coef     ?
loop_
    _atom_type_symbol
    _atom_type_description
    _atom_type_scat_dispersion_real
    _atom_type_scat_dispersion_imag
    _atom_type_scat_source
    'C' 'C' 0.0033 0.0016
                         'International Tables Vol C Tables 4.2.6.8 and 6.1.1.4'
    'H' 'H' 0.0000 0.0000
                         'International Tables Vol C Tables 4.2.6.8 and 6.1.1.4'
    'N' 'N' 0.0061 0.0033
                         'International Tables Vol C Tables 4.2.6.8 and 6.1.1.4'
    'O' 'O' 0.0106 0.0060
                         'International Tables Vol C Tables 4.2.6.8 and 6.1.1.4'
    'Nd' 'Nd' -0.1943 3.0179
                         'International Tables Vol C Tables 4.2.6.8 and 6.1.1.4'
_computing_data_collection     'APEX2 (Bruker, 2009)'
_computing_cell_refinement     'SAINT (Bruker, 2009)'
_computing_data_reduction     'SAINT (Bruker, 2009)'
_computing_structure_solution     'SHELXTL (Sheldrick, 2008)'
_computing_structure_refinement     'SHELXTL (Sheldrick, 2008)'
_computing_molecular_graphics     'SHELXTL (Sheldrick, 2008)'
_computing_publication_material
;
SHELXTL (Sheldrick, 2008) and PLATON (Spek, 2009)
;
loop_
    _atom_site_type_symbol
    _atom_site_label
    _atom_site_fract_x
    _atom_site_fract_y
    _atom_site_fract_z
    _atom_site_U_iso_or_equiv
    _atom_site_adp_type
    _atom_site_calc_flag
    _atom_site_refinement_flags
    _atom_site_occupancy
    _atom_site_disorder_assembly
    _atom_site_disorder_group
    Nd Nd1 0.135991(5) 0.561522(5) 0.646953(5) 0.01014(3) Uani d . 1 . .
    O O1 0.07381(10) 0.68363(9) 0.82160(9) 0.01641(16) Uani d . 1 . .
    O O2 0.27604(10) 0.77974(10) 0.77735(9) 0.01605(16) Uani d . 1 . .
    O O3 0.15987(11) 0.35844(10) 0.56526(9) 0.01848(18) Uani d . 1 . .
    O O4 0.00549(10) 0.36146(9) 0.44049(9) 0.01530(16) Uani d . 1 . .
    O O5 0.08829(10) 0.59147(10) 0.34526(9) 0.01613(16) Uani d . 1 . .
    O O6 0.24489(10) 0.63755(10) 0.49909(9) 0.01578(16) Uani d . 1 . .
    N N1 0.19179(12) 0.48650(11) 0.82052(10) 0.01452(17) Uani d . 1 . .
    N N2 0.38701(11) 0.57086(11) 0.69470(10) 0.01398(17) Uani d . 1 . .
    C C1 0.30009(13) 0.45576(12) 0.82829(11) 0.01378(19) Uani d . 1 . .
    C C2 0.10022(15) 0.45161(13) 0.88670(12) 0.0171(2) Uani d . 1 . .
    H H2A 0.0266 0.4735 0.8822 0.021 Uiso calc R 1 . .
    C C3 0.10869(16) 0.38359(14) 0.96296(12) 0.0192(2) Uani d . 1 . .
    H H3A 0.0440 0.3636 1.0096 0.023 Uiso calc R 1 . .
    C C4 0.21506(16) 0.34718(14) 0.96717(12) 0.0195(2) Uani d . 1 . .
    H H4A 0.2211 0.2992 1.0148 0.023 Uiso calc R 1 . .
    C C5 0.31456(14) 0.38298(13) 0.89895(12) 0.0166(2) Uani d . 1 . .
    C C6 0.42959(16) 0.35029(14) 0.90061(13) 0.0202(2) Uani d . 1 . .
    H H6A 0.4371 0.2993 0.9446 0.024 Uiso calc R 1 . .
    C C7 0.52686(16) 0.39300(15) 0.83879(13) 0.0203(2) Uani d . 1 . .
    H H7A 0.6007 0.3712 0.8412 0.024 Uiso calc R 1 . .
    C C8 0.51832(13) 0.47134(13) 0.76955(12) 0.0163(2) Uani d . 1 . .
    C C9 0.61982(14) 0.52029(14) 0.70660(13) 0.0191(2) Uani d . 1 . .
    H H9A 0.6982 0.5055 0.7114 0.023 Uiso calc R 1 . .
    C C10 0.60218(14) 0.59012(14) 0.63790(13) 0.0192(2) Uani d . 1 . .
    H H10A 0.6673 0.6218 0.5946 0.023 Uiso calc R 1 . .
    C C11 0.48338(14) 0.61251(13) 0.63463(12) 0.0169(2) Uani d . 1 . .
    H H11A 0.4718 0.6592 0.5876 0.020 Uiso calc R 1 . .
    C C12 0.40383(13) 0.50067(12) 0.76196(11) 0.01365(19) Uani d . 1 . .
    C C13 0.18596(13) 0.78037(12) 0.83975(11) 0.01332(19) Uani d . 1 . .
    C C14 0.21680(13) 0.89994(12) 0.93665(10) 0.01395(19) Uani d . 1 . .
    C C15 0.11566(16) 0.91061(14) 0.99806(12) 0.0187(2) Uani d . 1 . .
    H H15A 0.0276 0.8449 0.9768 0.022 Uiso calc R 1 . .
    C C16 0.14606(19) 1.01942(16) 1.09120(13) 0.0238(3) Uani d . 1 . .
    H H16A 0.0783 1.0268 1.1317 0.029 Uiso calc R 1 . .
    C C17 0.2775(2) 1.11663(16) 1.12335(13) 0.0259(3) Uani d . 1 . .
    H H17A 0.2983 1.1883 1.1866 0.031 Uiso calc R 1 . .
    C C18 0.37869(17) 1.10783(14) 1.06176(13) 0.0231(3) Uani d . 1 . .
    H H18A 0.4667 1.1736 1.0832 0.028 Uiso calc R 1 . .
    C C19 0.34719(15) 0.99948(13) 0.96739(12) 0.0176(2) Uani d . 1 . .
    H H19A 0.4140 0.9940 0.9249 0.021 Uiso calc R 1 . .
    C C20 0.06862(12) 0.30308(12) 0.47633(11) 0.01305(18) Uani d . 1 . .
    C C21 0.03417(13) 0.16578(11) 0.41377(11) 0.01327(18) Uani d . 1 . .
    C C22 0.12719(14) 0.11477(13) 0.43391(12) 0.0163(2) Uani d . 1 . .
    H H22A 0.2112 0.1674 0.4826 0.020 Uiso calc R 1 . .
    C C23 0.09434(16) -0.01436(14) 0.38135(13) 0.0196(2) Uani d . 1 . .
    H H23A 0.1570 -0.0478 0.3939 0.023 Uiso calc R 1 . .
    C C24 -0.03202(17) -0.09346(14) 0.31012(13) 0.0214(2) Uani d . 1 . .
    H H24A -0.0544 -0.1802 0.2758 0.026 Uiso calc R 1 . .
    C C25 -0.12551(16) -0.04316(13) 0.28996(13) 0.0208(2) Uani d . 1 . .
    H H25A -0.2102 -0.0963 0.2424 0.025 Uiso calc R 1 . .
    C C26 -0.09184(14) 0.08677(13) 0.34117(12) 0.0163(2) Uani d . 1 . .
    H H26A -0.1535 0.1207 0.3269 0.020 Uiso calc R 1 . .
    C C27 0.20609(13) 0.65426(12) 0.40696(11) 0.01327(19) Uani d . 1 . .
    C C28 0.30895(12) 0.75547(12) 0.36677(11) 0.01323(18) Uani d . 1 . .
    C C29 0.26872(14) 0.78761(13) 0.27284(12) 0.0171(2) Uani d . 1 . .
    H H29A 0.1782 0.7453 0.2342 0.020 Uiso calc R 1 . .
    C C30 0.36372(16) 0.88293(15) 0.23681(14) 0.0211(2) Uani d . 1 . .
    H H30A 0.3362 0.9050 0.1750 0.025 Uiso calc R 1 . .
    C C31 0.49950(16) 0.94497(14) 0.29314(14) 0.0218(2) Uani d . 1 . .
    H H31A 0.5628 1.0087 0.2692 0.026 Uiso calc R 1 . .
    C C32 0.54037(15) 0.91166(15) 0.38495(14) 0.0230(3) Uani d . 1 . .
    H H32A 0.6316 0.9519 0.4217 0.028 Uiso calc R 1 . .
    C C33 0.44521(14) 0.81793(14) 0.42247(12) 0.0192(2) Uani d . 1 . .
    H H33A 0.4729 0.7970 0.4850 0.023 Uiso calc R 1 . .
loop_
    _atom_site_aniso_label
    _atom_site_aniso_U_11
    _atom_site_aniso_U_22
    _atom_site_aniso_U_33
    _atom_site_aniso_U_12
    _atom_site_aniso_U_13
    _atom_site_aniso_U_23
    Nd1 0.01005(3) 0.00866(3) 0.01053(3) 0.00329(2) 0.00192(2) 0.00210(2)
    O1 0.0166(4) 0.0123(4) 0.0174(4) 0.0039(3) 0.0051(3) 0.0028(3)
    O2 0.0153(4) 0.0136(4) 0.0154(4) 0.0041(3) 0.0038(3) 0.0012(3)
    O3 0.0172(4) 0.0130(4) 0.0209(4) 0.0069(3) -0.0032(3) -0.0010(3)
    O4 0.0173(4) 0.0138(4) 0.0179(4) 0.0090(3) 0.0041(3) 0.0057(3)
    O5 0.0132(4) 0.0154(4) 0.0163(4) 0.0025(3) 0.0025(3) 0.0049(3)
    O6 0.0148(4) 0.0176(4) 0.0156(4) 0.0058(3) 0.0044(3) 0.0074(3)
    N1 0.0149(4) 0.0144(4) 0.0145(4) 0.0065(3) 0.0031(3) 0.0042(3)
    N2 0.0132(4) 0.0125(4) 0.0138(4) 0.0044(3) 0.0016(3) 0.0021(3)
    C1 0.0148(5) 0.0123(4) 0.0127(4) 0.0058(4) 0.0007(4) 0.0017(4)
    C2 0.0194(5) 0.0165(5) 0.0168(5) 0.0079(4) 0.0058(4) 0.0060(4)
    C3 0.0229(6) 0.0189(6) 0.0176(5) 0.0087(5) 0.0066(5) 0.0078(4)
    C4 0.0241(6) 0.0177(5) 0.0174(5) 0.0084(5) 0.0032(4) 0.0072(4)
    C5 0.0185(5) 0.0147(5) 0.0157(5) 0.0073(4) 0.0000(4) 0.0037(4)
    C6 0.0236(6) 0.0174(5) 0.0209(6) 0.0109(5) -0.0003(5) 0.0054(4)
    C7 0.0210(6) 0.0189(6) 0.0219(6) 0.0125(5) -0.0003(5) 0.0023(5)
    C8 0.0154(5) 0.0145(5) 0.0172(5) 0.0078(4) 0.0007(4) 0.0004(4)
    C9 0.0161(5) 0.0173(5) 0.0221(6) 0.0087(4) 0.0036(4) 0.0005(4)
    C10 0.0153(5) 0.0185(5) 0.0215(6) 0.0067(4) 0.0057(4) 0.0023(4)
    C11 0.0146(5) 0.0162(5) 0.0178(5) 0.0050(4) 0.0037(4) 0.0040(4)
    C12 0.0131(4) 0.0120(4) 0.0135(5) 0.0053(4) 0.0005(4) 0.0005(4)
    C13 0.0151(5) 0.0119(4) 0.0124(4) 0.0057(4) 0.0020(4) 0.0031(4)
    C14 0.0177(5) 0.0122(4) 0.0114(4) 0.0067(4) 0.0013(4) 0.0026(4)
    C15 0.0237(6) 0.0174(5) 0.0171(5) 0.0105(5) 0.0060(4) 0.0051(4)
    C16 0.0362(8) 0.0233(6) 0.0171(6) 0.0191(6) 0.0069(5) 0.0037(5)
    C17 0.0409(9) 0.0196(6) 0.0164(6) 0.0175(6) -0.0023(5) -0.0014(5)
    C18 0.0286(7) 0.0146(5) 0.0190(6) 0.0065(5) -0.0049(5) 0.0002(4)
    C19 0.0204(5) 0.0142(5) 0.0150(5) 0.0058(4) -0.0009(4) 0.0025(4)
    C20 0.0128(4) 0.0101(4) 0.0160(5) 0.0053(4) 0.0034(4) 0.0027(4)
    C21 0.0143(5) 0.0105(4) 0.0146(5) 0.0056(4) 0.0024(4) 0.0026(4)
    C22 0.0175(5) 0.0141(5) 0.0179(5) 0.0087(4) 0.0025(4) 0.0030(4)
    C23 0.0259(6) 0.0153(5) 0.0200(6) 0.0125(5) 0.0047(5) 0.0033(4)
    C24 0.0308(7) 0.0131(5) 0.0185(5) 0.0099(5) 0.0026(5) 0.0011(4)
    C25 0.0235(6) 0.0131(5) 0.0192(6) 0.0045(4) -0.0017(5) 0.0008(4)
    C26 0.0173(5) 0.0126(5) 0.0165(5) 0.0051(4) -0.0003(4) 0.0033(4)
    C27 0.0137(5) 0.0115(4) 0.0145(5) 0.0050(4) 0.0047(4) 0.0037(4)
    C28 0.0132(4) 0.0116(4) 0.0148(5) 0.0045(4) 0.0048(4) 0.0044(4)
    C29 0.0158(5) 0.0173(5) 0.0211(5) 0.0076(4) 0.0048(4) 0.0096(4)
    C30 0.0224(6) 0.0202(6) 0.0251(6) 0.0089(5) 0.0073(5) 0.0136(5)
    C31 0.0216(6) 0.0178(6) 0.0246(6) 0.0039(5) 0.0084(5) 0.0104(5)
    C32 0.0170(5) 0.0219(6) 0.0228(6) -0.0005(5) 0.0024(5) 0.0093(5)
    C33 0.0153(5) 0.0191(5) 0.0189(5) 0.0016(4) 0.0020(4) 0.0082(4)
_geom_special_details
;
 All esds (except the esd in the dihedral angle between two l.s. planes)
 are estimated using the full covariance matrix.  The cell esds are taken
 into account individually in the estimation of esds in distances, angles
 and torsion angles; correlations between esds in cell parameters are only
 used when they are defined by crystal symmetry.  An approximate (isotropic)
 treatment of cell esds is used for estimating esds involving l.s. planes.
;
loop_
    _geom_bond_atom_site_label_1
    _geom_bond_atom_site_label_2
    _geom_bond_site_symmetry_2
    _geom_bond_distance
    _geom_bond_publ_flag
    Nd1 O4 2_566 2.3856(10) y
    Nd1 O6 . 2.4060(10) y
    Nd1 O5 2_566 2.4230(10) y
    Nd1 O2 . 2.4600(10) y
    Nd1 O3 . 2.4810(10) y
    Nd1 O1 . 2.5475(10) y
    Nd1 N1 . 2.6288(12) y
    Nd1 N2 . 2.6870(11) y
    Nd1 O4 . 2.8039(10) y
    O1 C13 . 1.2591(16) ?
    O2 C13 . 1.2781(16) ?
    O3 C20 . 1.2553(16) ?
    O4 C20 . 1.2736(15) ?
    O4 Nd1 2_566 2.3855(10) ?
    O5 C27 . 1.2607(16) ?
    O5 Nd1 2_566 2.4230(10) ?
    O6 C27 . 1.2684(16) ?
    N1 C2 . 1.3304(17) ?
    N1 C1 . 1.3579(17) ?
    N2 C11 . 1.3266(17) ?
    N2 C12 . 1.3636(17) ?
    C1 C5 . 1.4122(19) ?
    C1 C12 . 1.4427(18) ?
    C2 C3 . 1.404(2) ?
    C2 H2A . 0.9300 ?
    C3 C4 . 1.378(2) ?
    C3 H3A . 0.9300 ?
    C4 C5 . 1.408(2) ?
    C4 H4A . 0.9300 ?
    C5 C6 . 1.438(2) ?
    C6 C7 . 1.351(2) ?
    C6 H6A . 0.9300 ?
    C7 C8 . 1.435(2) ?
    C7 H7A . 0.9300 ?
    C8 C9 . 1.408(2) ?
    C8 C12 . 1.4118(18) ?
    C9 C10 . 1.376(2) ?
    C9 H9A . 0.9300 ?
    C10 C11 . 1.407(2) ?
    C10 H10A . 0.9300 ?
    C11 H11A . 0.9300 ?
    C13 C14 . 1.4996(18) ?
    C14 C19 . 1.3879(19) ?
    C14 C15 . 1.3942(19) ?
    C15 C16 . 1.393(2) ?
    C15 H15A . 0.9300 ?
    C16 C17 . 1.385(3) ?
    C16 H16A . 0.9300 ?
    C17 C18 . 1.390(3) ?
    C17 H17A . 0.9300 ?
    C18 C19 . 1.396(2) ?
    C18 H18A . 0.9300 ?
    C19 H19A . 0.9300 ?
    C20 C21 . 1.4932(17) ?
    C21 C26 . 1.3925(18) ?
    C21 C22 . 1.3974(18) ?
    C22 C23 . 1.3887(19) ?
    C22 H22A . 0.9300 ?
    C23 C24 . 1.389(2) ?
    C23 H23A . 0.9300 ?
    C24 C25 . 1.395(2) ?
    C24 H24A . 0.9300 ?
    C25 C26 . 1.3929(19) ?
    C25 H25A . 0.9300 ?
    C26 H26A . 0.9300 ?
    C27 C28 . 1.5034(17) ?
    C28 C33 . 1.3918(19) ?
    C28 C29 . 1.3965(19) ?
    C29 C30 . 1.3939(19) ?
    C29 H29A . 0.9300 ?
    C30 C31 . 1.390(2) ?
    C30 H30A . 0.9300 ?
    C31 C32 . 1.385(2) ?
    C31 H31A . 0.9300 ?
    C32 C33 . 1.394(2) ?
    C32 H32A . 0.9300 ?
    C33 H33A . 0.9300 ?
loop_
    _geom_angle_atom_site_label_1
    _geom_angle_atom_site_label_2
    _geom_angle_atom_site_label_3
    _geom_angle_site_symmetry_1
    _geom_angle_site_symmetry_3
    _geom_angle
    _geom_angle_publ_flag
    O4 Nd1 O6 2_566 . 73.10(3) ?
    O4 Nd1 O5 2_566 2_566 79.74(3) ?
    O6 Nd1 O5 . 2_566 135.40(3) ?
    O4 Nd1 O2 2_566 . 90.44(4) ?
    O6 Nd1 O2 . . 86.17(3) ?
    O5 Nd1 O2 2_566 . 129.27(3) ?
    O4 Nd1 O3 2_566 . 126.97(3) ?
    O6 Nd1 O3 . . 88.34(4) ?
    O5 Nd1 O3 2_566 . 80.45(4) ?
    O2 Nd1 O3 . . 138.41(3) ?
    O4 Nd1 O1 2_566 . 78.44(3) ?
    O6 Nd1 O1 . . 129.08(3) ?
    O5 Nd1 O1 2_566 . 76.84(3) ?
    O2 Nd1 O1 . . 52.45(3) ?
    O3 Nd1 O1 . . 141.78(4) ?
    O4 Nd1 N1 2_566 . 146.80(3) ?
    O6 Nd1 N1 . . 138.90(3) ?
    O5 Nd1 N1 2_566 . 78.15(3) ?
    O2 Nd1 N1 . . 84.74(4) ?
    O3 Nd1 N1 . . 72.90(4) ?
    O1 Nd1 N1 . . 72.63(3) ?
    O4 Nd1 N2 2_566 . 147.67(3) ?
    O6 Nd1 N2 . . 77.31(3) ?
    O5 Nd1 N2 2_566 . 131.81(3) ?
    O2 Nd1 N2 . . 74.72(3) ?
    O3 Nd1 N2 . . 63.86(3) ?
    O1 Nd1 N2 . . 111.81(3) ?
    N1 Nd1 N2 . . 61.62(3) ?
    O4 Nd1 O4 2_566 . 78.19(3) ?
    O6 Nd1 O4 . . 73.81(3) ?
    O5 Nd1 O4 2_566 . 66.35(3) ?
    O2 Nd1 O4 . . 159.09(3) ?
    O3 Nd1 O4 . . 48.81(3) ?
    O1 Nd1 O4 . . 139.16(3) ?
    N1 Nd1 O4 . . 114.30(3) ?
    N2 Nd1 O4 . . 105.85(3) ?
    C13 O1 Nd1 . . 91.18(8) ?
    C13 O2 Nd1 . . 94.76(8) ?
    C20 O3 Nd1 . . 102.46(8) ?
    C20 O4 Nd1 . 2_566 171.01(9) ?
    C20 O4 Nd1 . . 86.72(7) ?
    Nd1 O4 Nd1 2_566 . 101.81(3) ?
    C27 O5 Nd1 . 2_566 139.15(9) ?
    C27 O6 Nd1 . . 135.75(8) ?
    C2 N1 C1 . . 118.06(12) ?
    C2 N1 Nd1 . . 120.55(9) ?
    C1 N1 Nd1 . . 119.81(8) ?
    C11 N2 C12 . . 117.69(12) ?
    C11 N2 Nd1 . . 122.51(9) ?
    C12 N2 Nd1 . . 117.62(8) ?
    N1 C1 C5 . . 122.46(12) ?
    N1 C1 C12 . . 118.03(11) ?
    C5 C1 C12 . . 119.51(12) ?
    N1 C2 C3 . . 123.59(13) ?
    N1 C2 H2A . . 118.2 ?
    C3 C2 H2A . . 118.2 ?
    C4 C3 C2 . . 118.44(13) ?
    C4 C3 H3A . . 120.8 ?
    C2 C3 H3A . . 120.8 ?
    C3 C4 C5 . . 119.63(13) ?
    C3 C4 H4A . . 120.2 ?
    C5 C4 H4A . . 120.2 ?
    C4 C5 C1 . . 117.69(12) ?
    C4 C5 C6 . . 122.59(13) ?
    C1 C5 C6 . . 119.70(13) ?
    C7 C6 C5 . . 120.58(13) ?
    C7 C6 H6A . . 119.7 ?
    C5 C6 H6A . . 119.7 ?
    C6 C7 C8 . . 121.22(13) ?
    C6 C7 H7A . . 119.4 ?
    C8 C7 H7A . . 119.4 ?
    C9 C8 C12 . . 117.66(13) ?
    C9 C8 C7 . . 122.62(13) ?
    C12 C8 C7 . . 119.71(13) ?
    C10 C9 C8 . . 119.56(13) ?
    C10 C9 H9A . . 120.2 ?
    C8 C9 H9A . . 120.2 ?
    C9 C10 C11 . . 118.52(13) ?
    C9 C10 H10A . . 120.7 ?
    C11 C10 H10A . . 120.7 ?
    N2 C11 C10 . . 123.81(13) ?
    N2 C11 H11A . . 118.1 ?
    C10 C11 H11A . . 118.1 ?
    N2 C12 C8 . . 122.72(12) ?
    N2 C12 C1 . . 118.10(11) ?
    C8 C12 C1 . . 119.17(12) ?
    O1 C13 O2 . . 121.55(12) ?
    O1 C13 C14 . . 120.10(11) ?
    O2 C13 C14 . . 118.35(11) ?
    O1 C13 Nd1 . . 62.75(7) ?
    O2 C13 Nd1 . . 58.84(7) ?
    C14 C13 Nd1 . . 176.57(9) ?
    C19 C14 C15 . . 119.60(12) ?
    C19 C14 C13 . . 120.12(12) ?
    C15 C14 C13 . . 120.26(12) ?
    C16 C15 C14 . . 120.19(14) ?
    C16 C15 H15A . . 119.9 ?
    C14 C15 H15A . . 119.9 ?
    C17 C16 C15 . . 119.79(15) ?
    C17 C16 H16A . . 120.1 ?
    C15 C16 H16A . . 120.1 ?
    C16 C17 C18 . . 120.50(14) ?
    C16 C17 H17A . . 119.8 ?
    C18 C17 H17A . . 119.8 ?
    C17 C18 C19 . . 119.49(15) ?
    C17 C18 H18A . . 120.3 ?
    C19 C18 H18A . . 120.3 ?
    C14 C19 C18 . . 120.38(14) ?
    C14 C19 H19A . . 119.8 ?
    C18 C19 H19A . . 119.8 ?
    O3 C20 O4 . . 121.21(12) ?
    O3 C20 C21 . . 118.34(11) ?
    O4 C20 C21 . . 120.45(11) ?
    O3 C20 Nd1 . . 53.53(6) ?
    O4 C20 Nd1 . . 68.32(7) ?
    C21 C20 Nd1 . . 167.86(9) ?
    C26 C21 C22 . . 119.87(12) ?
    C26 C21 C20 . . 120.95(11) ?
    C22 C21 C20 . . 119.08(11) ?
    C23 C22 C21 . . 120.12(13) ?
    C23 C22 H22A . . 119.9 ?
    C21 C22 H22A . . 119.9 ?
    C24 C23 C22 . . 119.98(13) ?
    C24 C23 H23A . . 120.0 ?
    C22 C23 H23A . . 120.0 ?
    C23 C24 C25 . . 120.16(13) ?
    C23 C24 H24A . . 119.9 ?
    C25 C24 H24A . . 119.9 ?
    C26 C25 C24 . . 119.92(13) ?
    C26 C25 H25A . . 120.0 ?
    C24 C25 H25A . . 120.0 ?
    C25 C26 C21 . . 119.94(13) ?
    C25 C26 H26A . . 120.0 ?
    C21 C26 H26A . . 120.0 ?
    O5 C27 O6 . . 125.19(12) ?
    O5 C27 C28 . . 117.15(11) ?
    O6 C27 C28 . . 117.66(11) ?
    C33 C28 C29 . . 119.27(12) ?
    C33 C28 C27 . . 120.46(12) ?
    C29 C28 C27 . . 120.27(11) ?
    C30 C29 C28 . . 120.22(13) ?
    C30 C29 H29A . . 119.9 ?
    C28 C29 H29A . . 119.9 ?
    C31 C30 C29 . . 120.09(13) ?
    C31 C30 H30A . . 120.0 ?
    C29 C30 H30A . . 120.0 ?
    C32 C31 C30 . . 119.87(13) ?
    C32 C31 H31A . . 120.1 ?
    C30 C31 H31A . . 120.1 ?
    C31 C32 C33 . . 120.20(14) ?
    C31 C32 H32A . . 119.9 ?
    C33 C32 H32A . . 119.9 ?
    C28 C33 C32 . . 120.33(13) ?
    C28 C33 H33A . . 119.8 ?
    C32 C33 H33A . . 119.8 ?
loop_
    _geom_torsion_atom_site_label_1
    _geom_torsion_atom_site_label_2
    _geom_torsion_atom_site_label_3
    _geom_torsion_atom_site_label_4
    _geom_torsion_site_symmetry_1
    _geom_torsion_site_symmetry_2
    _geom_torsion_site_symmetry_3
    _geom_torsion_site_symmetry_4
    _geom_torsion
    _geom_torsion_publ_flag
    O4 Nd1 O1 C13 2_566 . . . -98.30(8) ?
    O6 Nd1 O1 C13 . . . . -41.56(9) ?
    O5 Nd1 O1 C13 2_566 . . . 179.68(8) ?
    O2 Nd1 O1 C13 . . . . 1.33(7) ?
    O3 Nd1 O1 C13 . . . . 124.60(8) ?
    N1 Nd1 O1 C13 . . . . 98.18(8) ?
    N2 Nd1 O1 C13 . . . . 49.60(8) ?
    O4 Nd1 O1 C13 . . . . -154.52(7) ?
    C20 Nd1 O1 C13 . . . . 165.30(8) ?
    Nd1 Nd1 O1 C13 2_566 . . . -122.72(7) ?
    O4 Nd1 O2 C13 2_566 . . . 73.69(8) ?
    O6 Nd1 O2 C13 . . . . 146.72(8) ?
    O5 Nd1 O2 C13 2_566 . . . -3.38(10) ?
    O3 Nd1 O2 C13 . . . . -130.13(8) ?
    O1 Nd1 O2 C13 . . . . -1.31(7) ?
    N1 Nd1 O2 C13 . . . . -73.41(8) ?
    N2 Nd1 O2 C13 . . . . -135.39(8) ?
    O4 Nd1 O2 C13 . . . . 130.12(9) ?
    C20 Nd1 O2 C13 . . . . -155.92(10) ?
    Nd1 Nd1 O2 C13 2_566 . . . 89.53(8) ?
    O4 Nd1 O3 C20 2_566 . . . -7.61(10) ?
    O6 Nd1 O3 C20 . . . . -74.92(9) ?
    O5 Nd1 O3 C20 2_566 . . . 61.73(9) ?
    O2 Nd1 O3 C20 . . . . -157.25(8) ?
    O1 Nd1 O3 C20 . . . . 115.79(9) ?
    N1 Nd1 O3 C20 . . . . 142.18(9) ?
    N2 Nd1 O3 C20 . . . . -151.59(10) ?
    O4 Nd1 O3 C20 . . . . -5.11(7) ?
    C13 Nd1 O3 C20 . . . . 160.95(8) ?
    Nd1 Nd1 O3 C20 2_566 . . . -6.30(8) ?
    O4 Nd1 O4 C20 2_566 . . . -177.11(9) ?
    O6 Nd1 O4 C20 . . . . 107.28(8) ?
    O5 Nd1 O4 C20 2_566 . . . -93.26(8) ?
    O2 Nd1 O4 C20 . . . . 124.56(10) ?
    O3 Nd1 O4 C20 . . . . 4.93(7) ?
    O1 Nd1 O4 C20 . . . . -120.82(8) ?
    N1 Nd1 O4 C20 . . . . -29.59(8) ?
    N2 Nd1 O4 C20 . . . . 35.95(8) ?
    C13 Nd1 O4 C20 . . . . -154.15(10) ?
    Nd1 Nd1 O4 C20 2_566 . . . -177.11(9) ?
    O4 Nd1 O4 Nd1 2_566 . . 2_566 0.0 ?
    O6 Nd1 O4 Nd1 . . . 2_566 -75.61(4) ?
    O5 Nd1 O4 Nd1 2_566 . . 2_566 83.85(4) ?
    O2 Nd1 O4 Nd1 . . . 2_566 -58.33(10) ?
    O3 Nd1 O4 Nd1 . . . 2_566 -177.96(6) ?
    O1 Nd1 O4 Nd1 . . . 2_566 56.29(6) ?
    N1 Nd1 O4 Nd1 . . . 2_566 147.52(3) ?
    N2 Nd1 O4 Nd1 . . . 2_566 -146.94(3) ?
    C13 Nd1 O4 Nd1 . . . 2_566 22.96(11) ?
    C20 Nd1 O4 Nd1 . . . 2_566 177.11(9) ?
    O4 Nd1 O6 C27 2_566 . . . -24.01(12) ?
    O5 Nd1 O6 C27 2_566 . . . 31.03(14) ?
    O2 Nd1 O6 C27 . . . . -115.64(13) ?
    O3 Nd1 O6 C27 . . . . 105.61(12) ?
    O1 Nd1 O6 C27 . . . . -82.91(13) ?
    N1 Nd1 O6 C27 . . . . 166.87(11) ?
    N2 Nd1 O6 C27 . . . . 169.17(13) ?
    O4 Nd1 O6 C27 . . . . 58.26(12) ?
    C13 Nd1 O6 C27 . . . . -100.77(12) ?
    C20 Nd1 O6 C27 . . . . 82.26(12) ?
    Nd1 Nd1 O6 C27 2_566 . . . 21.25(12) ?
    O4 Nd1 N1 C2 2_566 . . . 18.15(14) ?
    O6 Nd1 N1 C2 . . . . 178.90(9) ?
    O5 Nd1 N1 C2 2_566 . . . -31.09(10) ?
    O2 Nd1 N1 C2 . . . . 100.88(10) ?
    O3 Nd1 N1 C2 . . . . -114.61(11) ?
    O1 Nd1 N1 C2 . . . . 48.65(10) ?
    N2 Nd1 N1 C2 . . . . 176.34(11) ?
    O4 Nd1 N1 C2 . . . . -88.11(10) ?
    C13 Nd1 N1 C2 . . . . 75.05(10) ?
    C20 Nd1 N1 C2 . . . . -100.15(10) ?
    Nd1 Nd1 N1 C2 2_566 . . . -58.31(12) ?
    O4 Nd1 N1 C1 2_566 . . . -176.47(8) ?
    O6 Nd1 N1 C1 . . . . -15.72(12) ?
    O5 Nd1 N1 C1 2_566 . . . 134.29(10) ?
    O2 Nd1 N1 C1 . . . . -93.74(10) ?
    O3 Nd1 N1 C1 . . . . 50.77(9) ?
    O1 Nd1 N1 C1 . . . . -145.97(10) ?
    N2 Nd1 N1 C1 . . . . -18.27(9) ?
    O4 Nd1 N1 C1 . . . . 77.27(10) ?
    C13 Nd1 N1 C1 . . . . -119.57(10) ?
    C20 Nd1 N1 C1 . . . . 65.23(10) ?
    Nd1 Nd1 N1 C1 2_566 . . . 107.07(9) ?
    O4 Nd1 N2 C11 2_566 . . . -21.91(13) ?
    O6 Nd1 N2 C11 . . . . 2.17(10) ?
    O5 Nd1 N2 C11 2_566 . . . 143.22(9) ?
    O2 Nd1 N2 C11 . . . . -87.28(10) ?
    O3 Nd1 N2 C11 . . . . 96.61(11) ?
    O1 Nd1 N2 C11 . . . . -125.12(10) ?
    N1 Nd1 N2 C11 . . . . -179.55(11) ?
    O4 Nd1 N2 C11 . . . . 71.01(10) ?
    C13 Nd1 N2 C11 . . . . -105.52(10) ?
    C20 Nd1 N2 C11 . . . . 85.41(10) ?
    Nd1 Nd1 N2 C11 2_566 . . . 45.18(11) ?
    O4 Nd1 N2 C12 2_566 . . . 175.30(8) ?
    O6 Nd1 N2 C12 . . . . -160.63(9) ?
    O5 Nd1 N2 C12 2_566 . . . -19.57(11) ?
    O2 Nd1 N2 C12 . . . . 109.92(9) ?
    O3 Nd1 N2 C12 . . . . -66.19(9) ?
    O1 Nd1 N2 C12 . . . . 72.08(9) ?
    N1 Nd1 N2 C12 . . . . 17.66(8) ?
    O4 Nd1 N2 C12 . . . . -91.79(9) ?
    C13 Nd1 N2 C12 . . . . 91.68(9) ?
    C20 Nd1 N2 C12 . . . . -77.39(9) ?
    Nd1 Nd1 N2 C12 2_566 . . . -117.61(8) ?
    C2 N1 C1 C5 . . . . 3.41(19) ?
    Nd1 N1 C1 C5 . . . . -162.33(10) ?
    C2 N1 C1 C12 . . . . -176.14(12) ?
    Nd1 N1 C1 C12 . . . . 18.12(15) ?
    C1 N1 C2 C3 . . . . -0.8(2) ?
    Nd1 N1 C2 C3 . . . . 164.86(11) ?
    N1 C2 C3 C4 . . . . -2.1(2) ?
    C2 C3 C4 C5 . . . . 2.4(2) ?
    C3 C4 C5 C1 . . . . 0.0(2) ?
    C3 C4 C5 C6 . . . . 178.85(14) ?
    N1 C1 C5 C4 . . . . -3.0(2) ?
    C12 C1 C5 C4 . . . . 176.50(12) ?
    N1 C1 C5 C6 . . . . 178.08(12) ?
    C12 C1 C5 C6 . . . . -2.39(19) ?
    C4 C5 C6 C7 . . . . -176.12(14) ?
    C1 C5 C6 C7 . . . . 2.7(2) ?
    C5 C6 C7 C8 . . . . -0.3(2) ?
    C6 C7 C8 C9 . . . . 178.22(14) ?
    C6 C7 C8 C12 . . . . -2.5(2) ?
    C12 C8 C9 C10 . . . . -2.2(2) ?
    C7 C8 C9 C10 . . . . 177.14(14) ?
    C8 C9 C10 C11 . . . . 1.2(2) ?
    C12 N2 C11 C10 . . . . -1.04(19) ?
    Nd1 N2 C11 C10 . . . . -163.83(10) ?
    C9 C10 C11 N2 . . . . 0.5(2) ?
    C11 N2 C12 C8 . . . . -0.05(18) ?
    Nd1 N2 C12 C8 . . . . 163.59(9) ?
    C11 N2 C12 C1 . . . . 179.54(11) ?
    Nd1 N2 C12 C1 . . . . -16.82(14) ?
    C9 C8 C12 N2 . . . . 1.64(19) ?
    C7 C8 C12 N2 . . . . -177.71(12) ?
    C9 C8 C12 C1 . . . . -177.94(12) ?
    C7 C8 C12 C1 . . . . 2.71(18) ?
    N1 C1 C12 N2 . . . . -0.35(17) ?
    C5 C1 C12 N2 . . . . -179.91(12) ?
    N1 C1 C12 C8 . . . . 179.25(11) ?
    C5 C1 C12 C8 . . . . -0.30(18) ?
    Nd1 O1 C13 O2 . . . . -2.37(13) ?
    Nd1 O1 C13 C14 . . . . 177.83(10) ?
    Nd1 O2 C13 O1 . . . . 2.47(14) ?
    Nd1 O2 C13 C14 . . . . -177.74(10) ?
    O1 C13 C14 C19 . . . . 170.57(13) ?
    O2 C13 C14 C19 . . . . -9.23(19) ?
    Nd1 C13 C14 C19 . . . . -43.6(16) ?
    O1 C13 C14 C15 . . . . -7.96(19) ?
    O2 C13 C14 C15 . . . . 172.24(12) ?
    Nd1 C13 C14 C15 . . . . 137.8(15) ?
    C19 C14 C15 C16 . . . . -1.3(2) ?
    C13 C14 C15 C16 . . . . 177.23(13) ?
    C14 C15 C16 C17 . . . . -0.6(2) ?
    C15 C16 C17 C18 . . . . 1.5(2) ?
    C16 C17 C18 C19 . . . . -0.5(2) ?
    C15 C14 C19 C18 . . . . 2.3(2) ?
    C13 C14 C19 C18 . . . . -176.25(13) ?
    C17 C18 C19 C14 . . . . -1.4(2) ?
    Nd1 O3 C20 O4 . . . . 9.94(14) ?
    Nd1 O3 C20 C21 . . . . -169.30(9) ?
    Nd1 O4 C20 O3 2_566 . . . -170.2(5) ?
    Nd1 O4 C20 O3 . . . . -8.59(12) ?
    Nd1 O4 C20 C21 2_566 . . . 9.0(6) ?
    Nd1 O4 C20 C21 . . . . 170.64(11) ?
    Nd1 O4 C20 Nd1 2_566 . . . -161.6(6) ?
    O3 C20 C21 C26 . . . . 157.87(13) ?
    O4 C20 C21 C26 . . . . -21.38(19) ?
    Nd1 C20 C21 C26 . . . . 112.6(4) ?
    O3 C20 C21 C22 . . . . -18.49(18) ?
    O4 C20 C21 C22 . . . . 162.26(12) ?
    Nd1 C20 C21 C22 . . . . -63.7(4) ?
    C26 C21 C22 C23 . . . . 0.2(2) ?
    C20 C21 C22 C23 . . . . 176.63(12) ?
    C21 C22 C23 C24 . . . . -1.0(2) ?
    C22 C23 C24 C25 . . . . 0.9(2) ?
    C23 C24 C25 C26 . . . . 0.2(2) ?
    C24 C25 C26 C21 . . . . -1.0(2) ?
    C22 C21 C26 C25 . . . . 0.8(2) ?
    C20 C21 C26 C25 . . . . -175.54(13) ?
    Nd1 O5 C27 O6 2_566 . . . 10.3(2) ?
    Nd1 O5 C27 C28 2_566 . . . -170.72(9) ?
    Nd1 O6 C27 O5 . . . . -28.0(2) ?
    Nd1 O6 C27 C28 . . . . 152.96(9) ?
    O5 C27 C28 C33 . . . . -172.26(13) ?
    O6 C27 C28 C33 . . . . 6.83(18) ?
    O5 C27 C28 C29 . . . . 7.60(18) ?
    O6 C27 C28 C29 . . . . -173.31(12) ?
    C33 C28 C29 C30 . . . . -1.2(2) ?
    C27 C28 C29 C30 . . . . 178.96(13) ?
    C28 C29 C30 C31 . . . . 1.0(2) ?
    C29 C30 C31 C32 . . . . 0.2(2) ?
    C30 C31 C32 C33 . . . . -1.3(3) ?
    C29 C28 C33 C32 . . . . 0.1(2) ?
    C27 C28 C33 C32 . . . . 179.95(14) ?
    C31 C32 C33 C28 . . . . 1.1(2) ?
loop_
    _geom_hbond_atom_site_label_D
    _geom_hbond_atom_site_label_H
    _geom_hbond_atom_site_label_A
    _geom_hbond_site_symmetry_A
    _geom_hbond_distance_DH
    _geom_hbond_distance_HA
    _geom_hbond_distance_DA
    _geom_hbond_angle_DHA
    _geom_hbond_publ_flag
    C3 H3A O1 2_567 0.93 2.57 3.4729(19) 163 yes
    C11 H11A O6 . 0.93 2.50 3.1239(19) 125 yes
    C26 H26A O2 2_566 0.93 2.56 3.4393(19) 158 yes
    C7 H7A Cg1 2_666 0.93 2.89 3.4554(18) 121 yes
    C16 H16A Cg2 1_566 0.93 2.98 3.7544(18) 141 yes
    C17 H17A Cg3 2_677 0.93 2.94 3.7287(19) 143 yes
    C24 H24A Cg4 2_556 0.93 2.81 3.6620(17) 153 yes
    C30 H30A Cg5 1_554 0.93 2.73 3.6435(18) 167 yes
