# Supplementary material for: Tetra-μ-benzoato-κ4 O:O′;κ3 O:O,O′;κ3 O,O′:O′-bis­[(benzoato-κ2 O,O′)(1,10-phenanthroline-κ2 N,N′)neodymium(III)]
Source: Acta Crystallogr Sect E Struct Rep Online. 2010 Jan 30;66(Pt 2):m221–2. doi: 10.1107/S1600536810003041 (PMC2979843; doi:10.1107/S1600536810003041)
Supplement: Supplementary file 2 [file e-66-0m221-Isup2.hkl]

# 
# h,k,l, Fc-squared, Fo-squared, sigma(Fo-squared) and status flag 
# 
data_I
_shelx_title ' mo_ndpbm in P-1 (100K)' 
_shelx_refln_list_code          4 
_shelx_F_calc_maximum      184.20 
_exptl_crystal_F_000       686.00 
_reflns_d_resolution_high  0.6196 
 
loop_ 
 _symmetry_equiv_pos_as_xyz 
 'x, y, z' 
 '-x, -y, -z' 
 
_cell_length_a    10.7954 
_cell_length_b    11.8702 
_cell_length_c    12.2660 
_cell_angle_alpha 104.925 
_cell_angle_beta   93.831 
_cell_angle_gamma 112.877 
 
_shelx_F_squared_multiplier     1.000 
 
loop_ 
 _refln_index_h 
 _refln_index_k 
 _refln_index_l 
 _refln_F_squared_calc 
 _refln_F_squared_meas 
 _refln_F_squared_sigma 
 _refln_observed_status 
   2   0   0        5.54       -2.28      1.14 o 
   4   0   0    10649.03    11041.14    258.08 o 
   5   0   0     3186.63     3544.68     38.83 o 
   6   0   0      297.42      321.32      4.53 o 
   7   0   0     3265.78     3350.23     30.42 o 
   8   0   0     3998.64     4142.70     35.37 o 
   9   0   0       31.64       25.85      1.81 o 
  10   0   0      147.91      156.66      7.77 o 
  11   0   0     1511.21     1509.60     19.71 o 
  12   0   0     1103.68     1145.06     16.13 o 
  13   0   0       72.80       63.79      4.20 o 
  14   0   0      654.53      660.97     17.09 o 
  15   0   0      958.85      956.42     32.11 o 
 -16   1   0      592.00      599.14     17.54 o 
 -15   1   0     1272.11     1291.27     29.09 o 
 -14   1   0      124.96      110.54      5.34 o 
 -13   1   0       13.52       13.22      2.45 o 
 -12   1   0      737.46      731.81     11.33 o 
 -11   1   0     2145.97     2133.07     32.47 o 
 -10   1   0      120.14      128.16      3.37 o 
  -9   1   0      247.64      248.08      4.39 o 
  -8   1   0     1595.01     1641.25     17.47 o 
  -7   1   0     1570.15     1716.26     16.20 o 
  -6   1   0      228.41      254.85      4.10 o 
  -5   1   0      518.25      450.39      5.93 o 
  -4   1   0     6588.87     6745.87    113.10 o 
  -2   1   0      462.78      497.08     13.10 o 
   1   1   0      454.71      517.46     10.05 o 
   2   1   0     1698.12     1776.58     32.48 o 
   3   1   0     4302.12     4527.25     55.34 o 
   4   1   0     3883.71     4102.51     44.65 o 
   5   1   0        9.62       10.47      1.56 o 
   6   1   0     2696.17     2810.45     23.39 o 
   7   1   0     4735.12     4894.24     42.11 o 
   8   1   0     1827.35     1841.04     17.27 o 
   9   1   0      296.94      301.33      5.29 o 
  10   1   0      110.43      123.11      4.28 o 
  11   1   0     1862.51     1874.31     26.71 o 
  12   1   0       87.29       82.54      4.11 o 
  13   1   0      747.98      805.25     26.67 o 
  14   1   0      831.92      858.29     15.41 o 
  15   1   0      621.14      614.59     23.80 o 
 -16   2   0      644.40      647.39     18.18 o 
 -15   2   0      649.94      629.98     15.06 o 
 -14   2   0       33.80       23.48      3.01 o 
 -13   2   0      403.40      411.09     12.01 o 
 -12   2   0     3086.50     3165.70     37.30 o 
 -11   2   0     1136.36     1132.15     12.64 o 
 -10   2   0      102.89      100.00      4.56 o 
  -9   2   0     5337.74     5429.86     49.59 o 
  -8   2   0     6849.00     6789.85     68.66 o 
  -7   2   0      435.45      439.59      7.07 o 
  -6   2   0      217.21      189.16      4.21 o 
  -5   2   0     3269.87     3237.38     52.27 o 
  -4   2   0    19704.19       -1.18      0.59 o 
  -3   2   0     1500.65     1683.72     30.40 o 
  -1   2   0     3179.17     3340.28     59.05 o 
   1   2   0       19.58        5.61      1.89 o 
   2   2   0     2193.47     2317.07     34.01 o 
   4   2   0     8191.49     9246.89    111.60 o 
   5   2   0        3.86       11.72      1.90 o 
   6   2   0     4447.82     4588.92     35.07 o 
   7   2   0     2118.44     2254.29     19.10 o 
   8   2   0     1367.02     1479.12     16.71 o 
   9   2   0     2011.58     1977.84     23.79 o 
  10   2   0      743.23      746.87     12.60 o 
  11   2   0     1630.97     1590.49     26.56 o 
  12   2   0       51.11       45.30      3.49 o 
  13   2   0      599.03      577.00     14.88 o 
  14   2   0      916.92      945.79     29.03 o 
 -16   3   0      668.75      632.02     25.65 o 
 -15   3   0      728.30      698.78     20.31 o 
 -14   3   0      311.47      314.14     11.10 o 
 -13   3   0     1564.36     1540.49     23.33 o 
 -12   3   0     4655.48     4607.79     51.31 o 
 -11   3   0      330.42      341.31      6.60 o 
 -10   3   0      635.54      665.35      9.80 o 
  -9   3   0     2218.22     2184.36     25.20 o 
  -8   3   0      496.32      520.63     12.59 o 
  -7   3   0       31.78       36.07      1.74 o 
  -6   3   0     1196.63     1080.86     12.76 o 
  -5   3   0     4526.47     4439.08     57.13 o 
  -4   3   0     4259.34     4556.03    109.69 o 
  -3   3   0     3939.16     3840.21    252.79 o 
  -1   3   0       34.48       45.80      5.47 o 
   0   3   0      213.44       70.71      3.79 o 
   1   3   0     1496.90     1622.62     43.21 o 
   2   3   0    12557.83    11211.10    279.45 o 
   3   3   0     4420.42     4670.37     57.47 o 
   4   3   0        2.17        2.81      1.87 o 
   5   3   0     2485.32     2542.59     22.26 o 
   6   3   0     2574.10     2696.53     24.03 o 
   7   3   0     3535.27     3476.39     32.52 o 
   8   3   0      262.01      227.17      4.56 o 
   9   3   0     3167.11     3168.68     36.43 o 
  10   3   0     1211.76     1204.30     18.37 o 
  11   3   0       82.07       70.83      6.22 o 
  12   3   0       47.97       39.02      4.15 o 
  13   3   0      443.66      448.11     10.05 o 
  14   3   0      276.37      270.01      8.65 o 
 -16   4   0     1107.26     1065.76     35.65 o 
 -15   4   0      182.20      170.37      9.18 o 
 -14   4   0      609.74      628.43     12.48 o 
 -13   4   0     2703.51     2748.31     32.62 o 
 -12   4   0     1072.99     1098.41     15.08 o 
 -11   4   0        2.03        1.12      1.63 o 
 -10   4   0     1279.89     1261.82     16.04 o 
  -9   4   0     3399.97     3416.93     37.76 o 
  -8   4   0      915.41      896.53     12.03 o 
  -7   4   0       44.13       28.52      2.68 o 
  -6   4   0     7307.00     7480.94    105.19 o 
  -5   4   0     6505.53     6728.72     93.07 o 
  -4   4   0     5216.34     5553.31     94.06 o 
  -3   4   0     4071.52     4124.70     72.64 o 
  -2   4   0     2573.08     2492.31     34.40 o 
  -1   4   0     4381.70     4128.51    146.89 o 
   0   4   0     3450.69     3727.91     95.31 o 
   2   4   0     8456.52     8422.51     88.47 o 
   3   4   0     1954.38     1965.48     22.35 o 
   4   4   0      733.27      737.62      8.77 o 
   5   4   0     2202.50     2286.74     22.16 o 
   6   4   0     5199.81     5063.11     43.61 o 
   7   4   0      211.82      210.25      3.82 o 
   8   4   0     1747.00     1662.57     18.92 o 
   9   4   0     4683.16     4680.14     52.38 o 
  10   4   0      555.85      566.75     10.77 o 
  11   4   0        9.60        4.77      1.98 o 
  12   4   0      687.91      699.60     13.14 o 
  13   4   0      744.11      717.81     15.54 o 
 -17   5   0      780.34      733.69     27.56 o 
 -16   5   0      625.55      597.52     23.46 o 
 -15   5   0        2.06        6.39      6.24 o 
 -14   5   0      569.08      570.99     10.04 o 
 -13   5   0     1138.80     1134.98     15.78 o 
 -12   5   0      864.48      803.39     11.87 o 
 -11   5   0      254.10      238.82      5.19 o 
 -10   5   0     3093.56     3009.90     33.92 o 
  -9   5   0     2276.12     2290.24     26.19 o 
  -8   5   0      567.46      622.16      9.78 o 
  -7   5   0     3036.45     1593.77     39.29 o 
  -6   5   0     8307.33     8185.65    215.38 o 
  -5   5   0     1688.96     1617.48     14.36 o 
  -4   5   0        3.03       34.77      5.28 o 
  -3   5   0     5460.15     5378.77     92.85 o 
  -2   5   0     8964.14     8590.20    148.60 o 
  -1   5   0     4776.94     4899.01     60.36 o 
   0   5   0     1460.39     1530.68     16.90 o 
   1   5   0     6302.96     6077.40    236.29 o 
   2   5   0     4237.50     4313.52     46.40 o 
   3   5   0      366.62      377.08      5.19 o 
   4   5   0      898.75      948.56     11.39 o 
   5   5   0     5780.07     5843.21     53.59 o 
   6   5   0     1535.41     1619.95     16.70 o 
   7   5   0      407.44      386.84      6.16 o 
   8   5   0     2470.63     2571.22     27.50 o 
   9   5   0     1761.53     1780.53     22.39 o 
  10   5   0      359.27      350.31      8.06 o 
  11   5   0       58.20       43.62      3.29 o 
  12   5   0      529.56      522.55     10.97 o 
  13   5   0      613.35      610.84     12.38 o 
 -17   6   0      575.87      575.01     22.82 o 
 -16   6   0      104.87       93.03      6.91 o 
 -15   6   0      107.56       99.54      5.47 o 
 -14   6   0      530.41      528.02     11.45 o 
 -13   6   0     1404.82     1359.46     18.04 o 
 -12   6   0       24.59       17.43      1.91 o 
 -11   6   0      796.16      796.46     12.89 o 
 -10   6   0     3564.97     3505.52     38.88 o 
  -9   6   0     1767.23     1850.27     21.63 o 
  -8   6   0      753.25      737.69     12.88 o 
  -7   6   0     3094.82     3104.58     37.23 o 
  -6   6   0     3149.42     3186.83     27.17 o 
  -5   6   0      782.21      724.82      7.76 o 
  -4   6   0     1564.22     1568.39     18.86 o 
  -3   6   0     9737.46     9866.16    120.11 o 
  -2   6   0     6014.26     6087.40     87.80 o 
  -1   6   0        1.13        0.62      1.34 o 
   0   6   0     2653.29     2781.76     23.34 o 
   1   6   0     2396.26     2416.99     39.01 o 
   2   6   0     2698.57     2713.47     71.75 o 
   3   6   0       35.01       32.97      1.79 o 
   4   6   0     4157.28     4190.01     41.72 o 
   5   6   0     8891.17     9078.07     82.18 o 
   6   6   0      360.48      348.52      5.31 o 
   7   6   0      589.58      590.85      8.36 o 
   8   6   0     2567.09     2580.10     27.75 o 
   9   6   0     1184.08     1160.80     17.94 o 
  10   6   0      544.83      544.33     14.15 o 
  11   6   0      554.28      553.87     14.42 o 
  12   6   0     1467.58     1484.60     37.68 o 
 -17   7   0      309.75      290.81     11.49 o 
 -16   7   0       74.85       63.82      7.66 o 
 -15   7   0      733.78      750.30     13.65 o 
 -14   7   0     1680.87     1630.43     23.66 o 
 -13   7   0      780.58      763.60     11.64 o 
 -12   7   0      302.25      281.94      5.94 o 
 -11   7   0     1906.40     1981.14     23.63 o 
 -10   7   0     3396.04     3284.25     36.65 o 
  -9   7   0      432.02      424.16      8.59 o 
  -8   7   0      626.61      643.79      8.95 o 
  -7   7   0     2863.87     2788.09     34.59 o 
  -6   7   0     2019.81     2123.14     22.04 o 
  -5   7   0      544.07      625.11      8.11 o 
  -4   7   0     8824.72     8887.51    108.78 o 
  -3   7   0     3497.57     3479.65     44.16 o 
  -2   7   0      140.23      129.05      3.18 o 
  -1   7   0     1578.95     1615.28     18.46 o 
   0   7   0      646.34      591.99      7.67 o 
   2   7   0      585.95      536.28     23.95 o 
   3   7   0      146.21      139.43      3.51 o 
   4   7   0     7134.16     7009.19     75.66 o 
   5   7   0     2334.52     2322.64     27.54 o 
   6   7   0       57.82       55.30      2.11 o 
   7   7   0      714.15      727.67      9.78 o 
   8   7   0     1992.77     2016.21     22.56 o 
   9   7   0      491.78      466.73      9.31 o 
  10   7   0      159.18      163.95      7.98 o 
  11   7   0     1134.48     1094.26     21.94 o 
 -17   8   0      247.57      255.27      9.53 o 
 -16   8   0      123.84      116.54      8.38 o 
 -15   8   0     1057.95     1051.48     17.17 o 
 -14   8   0     2273.23     2221.41     30.44 o 
 -13   8   0       73.78       64.01      3.17 o 
 -12   8   0      936.37      928.37     12.94 o 
 -11   8   0     2224.17     2277.46     26.57 o 
 -10   8   0     1819.67     1756.82     20.84 o 
  -9   8   0        3.90        1.53      1.22 o 
  -8   8   0     1274.83     1268.69     17.56 o 
  -7   8   0     3762.42     3828.42     42.14 o 
  -6   8   0      126.40      116.12      2.52 o 
  -5   8   0     1672.55     1705.53     20.86 o 
  -4   8   0     5231.42     5217.95     65.34 o 
  -3   8   0     2014.27     2012.60     26.94 o 
  -2   8   0        1.02        2.63      0.80 o 
  -1   8   0     1624.57     1740.55     18.19 o 
   0   8   0     1761.03     1740.62     23.06 o 
   1   8   0     3651.85     3571.98     39.38 o 
   2   8   0      356.48      332.46      5.80 o 
   3   8   0     4033.98     4017.16     44.78 o 
   4   8   0     2137.72     2130.15     25.53 o 
   5   8   0      878.23      863.89     16.43 o 
   6   8   0       35.95       35.77      3.16 o 
   7   8   0      994.75      974.53     14.15 o 
   8   8   0      925.13      910.58     13.82 o 
   9   8   0       13.12        9.12      2.59 o 
  10   8   0      361.88      342.87     10.41 o 
  11   8   0      741.24      760.40     17.31 o 
 -17   9   0       34.93       26.11      4.13 o 
 -16   9   0      581.24      576.13     12.48 o 
 -15   9   0     1279.56     1272.28     19.56 o 
 -14   9   0     1540.21     1540.60     22.25 o 
 -13   9   0      242.66      239.70      5.36 o 
 -12   9   0     1412.64     1424.52     17.94 o 
 -11   9   0      868.35      938.77     14.80 o 
 -10   9   0      437.10      452.33      8.55 o 
  -9   9   0      384.86      389.31      7.46 o 
  -8   9   0     3636.99     3703.12     41.30 o 
  -7   9   0     1886.45     1897.20     22.39 o 
  -6   9   0      194.84      193.69      4.37 o 
  -5   9   0     3227.79     3197.73     37.22 o 
  -4   9   0     5659.20     5694.30     71.40 o 
  -3   9   0      243.45      219.09      5.18 o 
  -2   9   0       10.63       10.44      2.18 o 
  -1   9   0     6728.81     6660.53     80.33 o 
   0   9   0     6011.55     5838.05     71.16 o 
   1   9   0      183.82      188.54      4.36 o 
   2   9   0     3921.37     3839.07     42.93 o 
   3   9   0     2924.95     2836.92     32.82 o 
   4   9   0     1951.43     1906.73     23.58 o 
   5   9   0       20.67       23.80      2.12 o 
   6   9   0      773.96      777.02     13.42 o 
   7   9   0     1991.26     1915.80     27.22 o 
   8   9   0      457.51      452.53      9.29 o 
   9   9   0        0.58       -1.15      2.47 o 
  10   9   0      660.16      642.49     16.38 o 
 -17  10   0       45.94       40.29      6.45 o 
 -16  10   0     1477.66     1482.51     31.51 o 
 -15  10   0      215.64      206.86      7.91 o 
 -14  10   0      421.00      429.97     11.23 o 
 -13  10   0      402.71      403.95     12.68 o 
 -12  10   0      869.85      849.81     14.17 o 
 -11  10   0     1556.88     1614.94     22.88 o 
 -10  10   0       38.85       35.78      2.71 o 
  -9  10   0     1130.82     1149.24     16.73 o 
  -8  10   0     3632.69     3615.30     44.31 o 
  -7  10   0     2651.04     2546.02     32.16 o 
  -6  10   0      221.91      228.30      5.09 o 
  -5  10   0     2330.61     2427.17     32.69 o 
  -4  10   0      678.77      711.25     11.81 o 
  -3  10   0      310.30      302.59      5.93 o 
  -2  10   0      591.53      590.07      8.37 o 
  -1  10   0     5685.15     5867.82     71.71 o 
   0  10   0      631.33      653.01     10.91 o 
   1  10   0      125.70      117.91      3.99 o 
   2  10   0     2143.07     2119.72     25.36 o 
   3  10   0     2583.81     2533.23     33.15 o 
   4  10   0      530.72      511.87      8.85 o 
   5  10   0      270.77      267.13      7.61 o 
   6  10   0     1337.86     1313.15     20.11 o 
   7  10   0     1386.49     1412.15     21.74 o 
   8  10   0       37.33       35.62      3.39 o 
   9  10   0       58.09       50.45      6.34 o 
 -17  11   0      444.98      427.12     17.97 o 
 -16  11   0     1153.05     1152.81     26.22 o 
 -15  11   0       40.52       49.64      4.44 o 
 -14  11   0        3.37        0.51      2.80 o 
 -13  11   0     1304.87     1280.82     22.94 o 
 -12  11   0     2225.34     2227.54     30.61 o 
 -11  11   0      198.81      203.06      5.63 o 
 -10  11   0      283.78      278.99      6.78 o 
  -9  11   0     3878.53     3971.33     48.99 o 
  -8  11   0     3128.52     3195.81     39.91 o 
  -7  11   0       35.33       45.61      3.35 o 
  -6  11   0      615.27      617.93      9.96 o 
  -5  11   0     4669.62     4653.12     59.81 o 
  -4  11   0      517.59      546.76      8.77 o 
  -3  11   0      123.85      104.86      3.12 o 
  -2  11   0     2395.91     2281.49     29.98 o 
  -1  11   0     4456.52     4351.44     54.37 o 
   0  11   0     1119.19     1060.95     16.22 o 
   1  11   0      462.88      467.39      9.22 o 
   2  11   0     1842.74     1805.24     22.04 o 
   3  11   0     1605.64     1581.56     20.24 o 
   4  11   0       68.27       67.44      5.32 o 
   5  11   0     1337.83     1331.43     20.21 o 
   6  11   0     1499.06     1551.82     23.22 o 
   7  11   0      929.02      946.31     16.42 o 
   8  11   0       15.83       11.91      3.68 o 
 -16  12   0     1509.47     1500.73     40.88 o 
 -15  12   0        1.99        2.73      2.48 o 
 -14  12   0       61.89       56.29      5.86 o 
 -13  12   0     1692.91     1673.04     28.46 o 
 -12  12   0      740.82      731.97     17.10 o 
 -11  12   0       20.65       23.61      2.56 o 
 -10  12   0     1285.16     1282.80     21.05 o 
  -9  12   0      962.41      970.81     14.74 o 
  -8  12   0      928.47      938.65     14.23 o 
  -7  12   0      202.68      209.12      4.76 o 
  -6  12   0      452.61      480.68      8.69 o 
  -5  12   0     4708.32     4770.55     58.77 o 
  -4  12   0       88.81       87.48      2.96 o 
  -3  12   0      354.29      368.80      7.16 o 
  -2  12   0     1228.91     1264.86     18.53 o 
  -1  12   0     1320.79     1341.21     19.74 o 
   0  12   0       11.52        9.26      1.83 o 
   1  12   0      939.29      948.62     15.59 o 
   2  12   0     2163.58     2202.90     30.96 o 
   3  12   0      668.20      659.45     19.61 o 
   4  12   0      220.76      219.18      7.40 o 
   5  12   0      515.54      528.88     10.52 o 
   6  12   0      762.99      787.30     14.20 o 
   7  12   0      465.85      464.42     11.58 o 
 -16  13   0      532.49      531.56     19.26 o 
 -15  13   0      239.93      249.09      9.86 o 
 -14  13   0     1517.27     1492.75     30.55 o 
 -13  13   0     1321.43     1314.80     26.96 o 
 -12  13   0       73.20       65.83      4.10 o 
 -11  13   0      335.47      351.19      8.90 o 
 -10  13   0     1316.76     1343.65     19.60 o 
  -9  13   0     2681.07     2687.15     38.60 o 
  -8  13   0      460.60      451.34      8.49 o 
  -7  13   0     1266.46     1244.12     17.86 o 
  -6  13   0      696.86      672.68     10.98 o 
  -5  13   0     3980.27     3979.08     50.12 o 
  -4  13   0        2.46        3.66      1.27 o 
  -3  13   0      960.65      953.67     14.88 o 
  -2  13   0     1740.72     1686.65     23.96 o 
  -1  13   0      826.75      828.37     13.91 o 
   0  13   0      148.36      144.13      5.00 o 
   1  13   0     1129.36     1121.81     20.48 o 
   2  13   0      393.49      390.15     12.77 o 
   3  13   0        7.18        3.86      2.43 o 
   4  13   0      919.21      898.70     18.56 o 
   5  13   0      217.30      207.35      9.55 o 
   6  13   0      271.62      260.73     15.06 o 
 -15  14   0      444.42      404.03     15.51 o 
 -14  14   0     1269.10     1320.39     29.00 o 
 -13  14   0      541.06      540.18     14.25 o 
 -12  14   0      210.18      207.13      7.63 o 
 -11  14   0      399.21      396.79     18.16 o 
 -10  14   0     1484.19     1501.76     21.61 o 
  -9  14   0      577.89      610.70     10.83 o 
  -8  14   0       61.88       60.99      3.55 o 
  -7  14   0     3061.44     3073.78     44.86 o 
  -6  14   0     1536.99     1534.27     21.82 o 
  -5  14   0     1750.22     1801.45     28.18 o 
  -4  14   0       68.92       73.72      3.64 o 
  -3  14   0     1300.87     1316.37     19.69 o 
  -2  14   0     1902.21     1918.83     27.22 o 
  -1  14   0       96.94       93.27      4.77 o 
   0  14   0      527.02      525.84     11.64 o 
   1  14   0     1851.67     1829.96     30.70 o 
   2  14   0      253.85      253.49      9.59 o 
   3  14   0       44.87       39.94      7.45 o 
   4  14   0      883.47      896.56     22.40 o 
 -15  15   0      317.70      319.84     13.52 o 
 -14  15   0      501.87      516.54     14.35 o 
 -13  15   0      575.94      586.85     14.99 o 
 -12  15   0        0.97       -0.03      1.90 o 
 -11  15   0      734.91      750.00     14.61 o 
 -10  15   0     1227.23     1226.32     18.65 o 
  -9  15   0      390.15      388.78     10.25 o 
  -8  15   0      281.90      286.03      7.58 o 
  -7  15   0      871.18      884.17     16.19 o 
  -6  15   0      247.58      258.62      6.86 o 
  -5  15   0      144.26      151.51      7.40 o 
  -4  15   0      265.69      274.30      8.92 o 
  -3  15   0     1438.96     1437.08     24.35 o 
  -2  15   0      159.55      148.58      8.36 o 
  -1  15   0      715.48      729.88     15.17 o 
   0  15   0     1818.88     1829.53     30.90 o 
   1  15   0     1087.07     1045.59     20.54 o 
   2  15   0        9.78        7.50      3.23 o 
   3  15   0       87.90       80.19     11.34 o 
 -14  16   0      925.02      935.75     26.31 o 
 -13  16   0      104.52      111.52      6.03 o 
 -12  16   0      242.54      243.01      8.45 o 
 -11  16   0     1322.53     1361.47     26.88 o 
 -10  16   0      393.75      408.56      9.64 o 
  -9  16   0        7.74       10.97      2.17 o 
  -8  16   0      658.04      689.76     13.97 o 
  -7  16   0     1209.12     1277.05     22.09 o 
  -6  16   0      303.74      309.19      8.11 o 
  -5  16   0      383.26      363.68      8.95 o 
  -4  16   0     1487.90     1533.33     25.97 o 
  -3  16   0     1054.28     1082.29     20.12 o 
  -2  16   0      170.56      172.65      6.75 o 
  -1  16   0      145.07      142.21      6.28 o 
   0  16   0      712.65      741.30     18.86 o 
   1  16   0      388.77      387.59     12.93 o 
 -12  17   0      678.37      732.13     20.49 o 
 -11  17   0      744.92      742.78     20.23 o 
 -10  17   0        2.24        3.58      1.95 o 
  -9  17   0      222.77      227.38      7.13 o 
  -8  17   0      909.00      942.47     17.95 o 
  -7  17   0      480.89      486.40     15.38 o 
  -6  17   0        9.29       11.58      2.99 o 
  -5  17   0      743.87      774.49     14.13 o 
  -4  17   0      593.41      599.57     13.27 o 
  -3  17   0      184.05      191.22     11.03 o 
  -2  17   0        9.43        7.59      2.97 o 
  -1  17   0      838.22      863.96     21.13 o 
 -10  18   0        0.35        2.86      1.95 o 
  -9  18   0      322.26      313.62      8.85 o 
  -8  18   0     1358.47     1372.74     30.71 o 
  -7  18   0      100.54      107.80      5.40 o 
  -6  18   0       43.76       56.55      4.25 o 
  -5  18   0      681.90      700.01     15.29 o 
  -4  18   0      729.61      744.85     18.36 o 
   3 -18   1      902.87      959.90     22.04 o 
   4 -18   1      710.34      739.95     17.75 o 
   5 -18   1      113.92      117.07      5.41 o 
   6 -18   1      304.35      312.31     12.65 o 
   7 -18   1      681.86      714.52     14.56 o 
   8 -18   1      555.92      583.97     12.72 o 
   9 -18   1       52.38       44.86      3.90 o 
  10 -18   1      580.45      595.61     16.18 o 
  11 -18   1     1327.54     1417.03     33.81 o 
   0 -17   1      379.14      403.13     15.58 o 
   1 -17   1      112.01       99.27      6.92 o 
   2 -17   1      256.74      270.05     14.51 o 
   3 -17   1     1493.19     1573.79     27.16 o 
   4 -17   1      677.71      717.98     14.73 o 
   5 -17   1       30.01       30.96      2.87 o 
   6 -17   1      535.69      541.45     12.61 o 
   7 -17   1     1004.31     1024.28     18.54 o 
   8 -17   1      412.31      418.33     22.69 o 
   9 -17   1      135.81      146.62     10.90 o 
  10 -17   1      712.73      739.47     19.07 o 
  11 -17   1      922.99      988.37     24.79 o 
  12 -17   1        0.78       -1.21      2.22 o 
  13 -17   1      331.13      331.63     12.13 o 
  -2 -16   1      705.26      686.08     18.68 o 
  -1 -16   1      912.25      915.80     22.21 o 
   0 -16   1      404.83      393.58     12.33 o 
   1 -16   1      216.06      222.50      7.64 o 
   2 -16   1     1799.82     1848.72     30.79 o 
   3 -16   1     1721.53     1777.86     29.37 o 
   4 -16   1      116.57      128.65      5.19 o 
   5 -16   1      687.15      732.64     16.82 o 
   6 -16   1      936.77      956.28     17.18 o 
   7 -16   1     1376.50     1388.06     23.05 o 
   8 -16   1       19.80       25.35      2.50 o 
   9 -16   1      601.04      598.65     12.01 o 
  10 -16   1      762.64      822.73     20.75 o 
  11 -16   1      458.12      487.90     12.13 o 
  12 -16   1      154.57      153.46      6.51 o 
  13 -16   1      595.21      606.38     15.25 o 
  14 -16   1      590.06      596.98     18.82 o 
  -3 -15   1      675.72      635.34     17.74 o 
  -2 -15   1      670.69      678.74     17.98 o 
  -1 -15   1     1236.66     1218.99     22.69 o 
   0 -15   1      266.40      264.26      7.43 o 
   1 -15   1     1063.29     1072.66     17.75 o 
   2 -15   1      909.01      908.95     15.40 o 
   3 -15   1      454.12      471.45      9.47 o 
   4 -15   1       20.60       21.30      2.12 o 
   5 -15   1      967.44      994.55     15.53 o 
   6 -15   1     2752.51     2815.27     37.12 o 
   7 -15   1      604.37      597.44     11.48 o 
   8 -15   1      253.00      251.49      6.52 o 
   9 -15   1     1537.57     1579.47     25.32 o 
  10 -15   1      679.23      693.81     11.94 o 
  11 -15   1      361.80      377.85     14.85 o 
  12 -15   1      499.16      507.85     12.95 o 
  13 -15   1      852.91      869.29     19.66 o 
  14 -15   1      275.45      284.33      9.99 o 
  15 -15   1        7.25        5.48      3.48 o 
  -5 -14   1      860.38      877.18     22.39 o 
  -4 -14   1       35.98       29.28      4.36 o 
  -3 -14   1     1310.42     1267.60     24.15 o 
  -2 -14   1      487.11      498.12     12.25 o 
  -1 -14   1      761.73      755.05     13.97 o 
   0 -14   1       99.17       98.75      4.54 o 
   1 -14   1     1500.38     1501.75     22.46 o 
   2 -14   1     1002.58     1020.35     17.20 o 
   3 -14   1       97.07      100.78      3.80 o 
   4 -14   1      647.04      660.23     11.21 o 
   5 -14   1     3225.52     3355.59     42.99 o 
   6 -14   1     1563.74     1558.60     24.47 o 
   7 -14   1      335.32      332.62     12.72 o 
   8 -14   1      755.12      758.09     12.24 o 
   9 -14   1     2087.92     2131.68     30.54 o 
  10 -14   1      170.50      168.30     10.83 o 
  11 -14   1       17.43       19.04      4.31 o 
  12 -14   1     1278.65     1297.96     26.02 o 
  13 -14   1     1403.09     1436.11     28.92 o 
  14 -14   1        5.01        0.50      2.64 o 
  15 -14   1      126.21      127.03      8.60 o 
  -6 -13   1      653.45      647.96     18.32 o 
  -5 -13   1      269.08      259.48     10.39 o 
  -4 -13   1       26.82       16.41      7.71 o 
  -3 -13   1     1159.96     1140.28     19.03 o 
  -2 -13   1      756.21      748.88     13.78 o 
  -1 -13   1       40.43       37.56      3.04 o 
   0 -13   1      385.53      367.96      8.55 o 
   1 -13   1     1424.91     1406.93     20.82 o 
   2 -13   1     1060.79     1060.27     16.30 o 
   3 -13   1        2.13        3.59      1.81 o 
   4 -13   1     1032.17     1038.34     15.43 o 
   5 -13   1     1097.40     1098.06     21.07 o 
   6 -13   1      368.13      371.76      8.71 o 
   7 -13   1       12.00       14.04      2.76 o 
   8 -13   1      957.30     1000.61     14.89 o 
   9 -13   1     2157.24     2227.90     29.37 o 
  10 -13   1      563.21      570.08     14.13 o 
  11 -13   1      110.31      101.60      5.01 o 
  12 -13   1     2077.49     2046.99     37.95 o 
  13 -13   1      515.59      512.18     13.68 o 
  14 -13   1       46.03       34.09      4.27 o 
  15 -13   1      352.67      340.67     11.58 o 
  16 -13   1      521.63      494.34     18.35 o 
  -7 -12   1     1113.52     1138.93     20.95 o 
  -6 -12   1      635.95      673.16     12.61 o 
  -5 -12   1       12.21       12.13      2.27 o 
  -4 -12   1      292.65      313.35      7.55 o 
  -3 -12   1     2985.27     2986.03     40.38 o 
  -2 -12   1      414.42      424.11      9.15 o 
  -1 -12   1        3.06        2.20      1.68 o 
   0 -12   1     1134.57     1141.64     17.47 o 
   1 -12   1     2443.46     2442.82     32.53 o 
   2 -12   1       79.91       88.44      3.26 o 
   3 -12   1      525.25      524.10      8.87 o 
   4 -12   1     2883.84     2871.00     45.88 o 
   5 -12   1      798.51      818.53     13.88 o 
   6 -12   1      350.36      357.91      7.17 o 
   7 -12   1      435.35      422.26     10.64 o 
   8 -12   1     3900.02     3942.72     48.37 o 
   9 -12   1     1655.21     1680.74     22.80 o 
  10 -12   1      537.09      547.20     13.26 o 
  11 -12   1     2438.37     2484.86     37.03 o 
  12 -12   1     1038.62     1017.95     21.56 o 
  13 -12   1      389.81      373.36     10.04 o 
  14 -12   1      255.68      277.26     27.19 o 
  15 -12   1     1733.59     1771.40     30.92 o 
  16 -12   1     1264.56     1325.64     36.96 o 
  -8 -11   1      535.84      545.28     16.01 o 
  -7 -11   1     1433.00     1396.86     21.63 o 
  -6 -11   1      275.20      260.88      7.08 o 
  -5 -11   1       30.28       25.38      2.39 o 
  -4 -11   1      389.82      372.33      7.34 o 
  -3 -11   1     1432.53     1397.49     18.14 o 
  -2 -11   1       98.71       99.01      4.07 o 
  -1 -11   1      885.81      893.26     14.34 o 
   0 -11   1     2792.89     2753.95     36.01 o 
   1 -11   1     2516.56     2403.18     31.61 o 
   2 -11   1      194.85      168.13      4.25 o 
   3 -11   1     2040.90     2081.14     34.36 o 
   4 -11   1     3107.67     3183.21     42.13 o 
   5 -11   1      416.25      397.18      8.47 o 
   6 -11   1      803.36      827.71     12.26 o 
   7 -11   1     2337.68     2310.98     36.57 o 
   8 -11   1     2090.92     2112.98     27.28 o 
   9 -11   1       93.56       94.69      4.22 o 
  10 -11   1      846.96      845.36     13.50 o 
  11 -11   1      988.32     1000.80     15.71 o 
  12 -11   1      911.32      919.76     17.44 o 
  13 -11   1       88.07       85.24      5.07 o 
  14 -11   1       16.39       15.41      2.93 o 
  15 -11   1     1061.28     1077.09     21.26 o 
  16 -11   1      461.35      467.93     14.53 o 
  17 -11   1        1.05       -6.34      3.17 o 
  -9 -10   1       40.99       36.70      3.89 o 
  -8 -10   1      847.67      848.18     15.21 o 
  -7 -10   1      643.49      620.18     11.93 o 
  -6 -10   1      116.03      112.98      4.64 o 
  -5 -10   1      464.95      442.38      8.22 o 
  -4 -10   1     1522.94     1544.98     19.89 o 
  -3 -10   1     1313.40     1304.24     17.04 o 
  -2 -10   1      119.57      112.50      5.08 o 
  -1 -10   1     1989.78     2030.96     27.45 o 
   0 -10   1     6648.77     6753.91     82.04 o 
   1 -10   1      437.13      456.94      6.69 o 
   2 -10   1     1358.55     1313.27     18.00 o 
   3 -10   1     4499.38     4531.57     57.89 o 
   4 -10   1     2308.89     2347.93     31.71 o 
   5 -10   1        4.43        9.35      1.57 o 
   6 -10   1     5250.63     5236.17     59.18 o 
   7 -10   1     6495.33     6546.39     93.26 o 
   8 -10   1     2360.43     2340.89     29.70 o 
   9 -10   1       75.88       80.17      3.12 o 
  10 -10   1     1236.51     1215.60     17.76 o 
  11 -10   1     1871.54     1859.21     25.62 o 
  12 -10   1      701.05      683.58     14.04 o 
  13 -10   1      220.23      220.39      7.39 o 
  14 -10   1      894.36      909.36     18.31 o 
  15 -10   1     1753.98     1776.03     34.99 o 
  16 -10   1      169.79      165.34      8.79 o 
  17 -10   1      203.43      187.65     11.68 o 
 -10  -9   1       17.93       14.56      3.07 o 
  -9  -9   1      300.17      298.61      9.33 o 
  -8  -9   1      844.39      843.37     13.21 o 
  -7  -9   1      782.19      775.24     13.67 o 
  -6  -9   1       19.99       16.31      2.19 o 
  -5  -9   1      981.28      931.35     13.44 o 
  -4  -9   1     2761.60     2756.95     32.30 o 
  -3  -9   1      838.33      817.46     11.57 o 
  -2  -9   1      564.36      541.97      8.29 o 
  -1  -9   1     5909.41     5906.59     72.46 o 
   0  -9   1     2800.32     2829.97     31.17 o 
   1  -9   1       39.06       52.94      4.01 o 
   2  -9   1     3275.94     3380.50     38.62 o 
   3  -9   1     6314.63     6229.27     77.79 o 
   4  -9   1     3981.42     3948.22     50.49 o 
   5  -9   1      745.51      706.23     10.33 o 
   6  -9   1     2697.04     2804.99     32.85 o 
   7  -9   1     2984.60     2943.08     36.18 o 
   8  -9   1      588.06      593.77     10.62 o 
   9  -9   1      140.53      163.92      4.37 o 
  10  -9   1     1278.94     1393.59     19.73 o 
  11  -9   1     2397.70     2392.53     31.72 o 
  12  -9   1        2.75        1.42      3.38 o 
  13  -9   1     1012.56      988.73     15.27 o 
  14  -9   1      836.43      825.20     13.80 o 
  15  -9   1      746.47      773.00     13.63 o 
  16  -9   1        3.49       -5.22      3.09 o 
  17  -9   1      391.49      375.52     11.23 o 
 -11  -8   1      275.47      268.85     14.19 o 
 -10  -8   1        9.10        4.93      2.64 o 
  -9  -8   1      827.22      789.73     19.64 o 
  -8  -8   1      777.49      777.79     12.22 o 
  -7  -8   1        9.19        8.54      1.61 o 
  -6  -8   1      186.13      195.43      5.07 o 
  -5  -8   1     1340.45     1349.93     17.59 o 
  -4  -8   1      749.12      765.15     11.05 o 
  -3  -8   1       17.95       18.67      2.73 o 
  -2  -8   1     1752.29     1758.61     20.91 o 
  -1  -8   1     2755.04     2835.74     39.97 o 
   0  -8   1     2188.43     2314.10     29.51 o 
   1  -8   1     2829.15     2985.75     32.88 o 
   2  -8   1     1970.78     1938.57     26.04 o 
   3  -8   1     4415.37     4529.29     57.05 o 
   4  -8   1     1672.55     1776.76     24.10 o 
   5  -8   1     1848.49     1894.17     22.81 o 
   6  -8   1     3809.05     3851.66     40.12 o 
   7  -8   1     3440.96     3546.66     39.03 o 
   8  -8   1       41.24       32.76      2.02 o 
   9  -8   1     2133.40     2034.84     26.73 o 
  10  -8   1     3083.86     3214.78     35.79 o 
  11  -8   1     1954.08     1832.87     21.97 o 
  12  -8   1       12.67       12.09      1.71 o 
  13  -8   1     1247.11     1230.36     18.46 o 
  14  -8   1      833.30      790.62     13.69 o 
  15  -8   1      202.31      192.93      6.19 o 
  16  -8   1      355.52      351.65     13.05 o 
  17  -8   1     1134.33     1120.16     24.21 o 
 -12  -7   1      837.56      788.73     17.72 o 
 -11  -7   1       55.63       43.13      4.23 o 
 -10  -7   1     1544.80     1609.84     33.22 o 
  -9  -7   1     1909.64     1955.27     35.16 o 
  -8  -7   1      665.77      674.70      9.47 o 
  -7  -7   1       30.61       26.34      1.66 o 
  -6  -7   1     2670.07     2641.02     27.81 o 
  -5  -7   1     3663.11     3668.71     41.43 o 
  -4  -7   1     2215.34     2247.06     26.32 o 
  -3  -7   1       24.43       29.84      2.89 o 
  -2  -7   1     2729.71     2717.85     40.87 o 
  -1  -7   1     2027.36     2055.07     24.20 o 
   0  -7   1      144.95      173.88      2.86 o 
   1  -7   1     1547.67     1555.74     18.53 o 
   2  -7   1     5236.99     5099.32    117.56 o 
   3  -7   1     5138.78     5136.91     63.90 o 
   4  -7   1      553.83      641.21     10.01 o 
   5  -7   1     3440.34     3463.04     63.05 o 
   6  -7   1     3147.39     3165.01     34.63 o 
   7  -7   1     1103.77     1092.75     14.98 o 
   8  -7   1      318.44      354.79      4.99 o 
   9  -7   1     4375.91     4404.51     47.68 o 
  10  -7   1     1327.53     1462.97     17.87 o 
  11  -7   1      539.16      506.26      8.14 o 
  12  -7   1      424.71      407.34      7.37 o 
  13  -7   1     1291.05     1266.01     19.02 o 
  14  -7   1      787.95      754.24     13.41 o 
  15  -7   1        6.41        6.54      2.27 o 
  16  -7   1      635.95      640.01     14.06 o 
  17  -7   1      575.75      551.23     21.48 o 
 -12  -6   1      113.76      104.00      7.55 o 
 -11  -6   1      318.33      318.53      7.91 o 
 -10  -6   1      948.02      937.12     16.14 o 
  -9  -6   1     2059.14     2077.03     38.15 o 
  -8  -6   1      379.94      403.48      6.66 o 
  -7  -6   1      359.02      375.26      5.75 o 
  -6  -6   1     1844.20     1971.79     21.41 o 
  -5  -6   1     3179.74     3179.84     32.47 o 
  -4  -6   1       47.57       28.40      1.48 o 
  -3  -6   1     2267.63     2149.63     31.87 o 
  -2  -6   1     4595.26     4583.59     84.27 o 
  -1  -6   1      456.14      391.59     11.95 o 
   0  -6   1      716.32      790.40      7.95 o 
   1  -6   1     5854.49     5848.09     63.81 o 
   2  -6   1     4662.19     4646.99     82.24 o 
   3  -6   1      134.78      133.57      3.75 o 
   4  -6   1     1899.93     1876.90     28.15 o 
   5  -6   1     8321.73     8237.25     82.32 o 
   6  -6   1     5362.32     5685.15     55.73 o 
   7  -6   1        7.59       12.16      1.29 o 
   8  -6   1     4885.46     4776.62    124.06 o 
   9  -6   1     5931.28     5726.39     61.20 o 
  10  -6   1      535.72      641.01     10.63 o 
  11  -6   1       10.06        5.54      1.45 o 
  12  -6   1     1072.11     1072.25     14.62 o 
  13  -6   1     1249.49     1212.96     18.59 o 
  14  -6   1      135.42      137.99      5.19 o 
  15  -6   1      184.80      166.20      6.85 o 
  16  -6   1     1039.82     1065.77     44.33 o 
  17  -6   1      131.33      134.35     10.76 o 
 -13  -5   1      768.18      765.93     14.30 o 
 -12  -5   1       67.62       58.16      3.75 o 
 -11  -5   1      393.01      380.13      8.69 o 
 -10  -5   1     2061.35     2073.62     25.76 o 
  -9  -5   1     1813.90     1746.47     23.05 o 
  -8  -5   1      284.64      260.43      4.70 o 
  -7  -5   1     1478.36     1505.21     15.88 o 
  -6  -5   1     4153.81     4102.05     41.25 o 
  -5  -5   1     5788.79     5877.41     57.61 o 
  -4  -5   1     2871.85     3008.07     32.99 o 
  -3  -5   1     3576.38     3575.76     38.39 o 
  -2  -5   1     6268.95     6047.66     60.28 o 
  -1  -5   1      738.91      797.61     15.13 o 
   0  -5   1      178.35      144.50      4.12 o 
   1  -5   1     4045.92     3804.11     77.05 o 
   2  -5   1     1876.69     1747.26     43.34 o 
   3  -5   1        1.08        2.77      0.86 o 
   4  -5   1     5446.11     5559.41     68.41 o 
   5  -5   1    12442.99    12547.09    209.63 o 
   6  -5   1     2086.61     2214.73     22.12 o 
   7  -5   1     1037.52     1001.36     16.94 o 
   8  -5   1     5054.27     5184.19     62.22 o 
   9  -5   1     4489.02     4289.08     46.57 o 
  10  -5   1       48.55       34.54      2.53 o 
  11  -5   1      414.90      422.43      7.35 o 
  12  -5   1     2571.03     2529.38     29.85 o 
  13  -5   1     1254.17     1234.81     18.90 o 
  14  -5   1        4.06       -1.26      2.17 o 
  15  -5   1      831.29      843.65     18.28 o 
  16  -5   1      597.18      587.19     23.45 o 
  17  -5   1      362.92      339.51     17.56 o 
 -13  -4   1      321.54      293.21      7.91 o 
 -12  -4   1       62.61       48.07      3.47 o 
 -11  -4   1     1427.37     1420.08     21.50 o 
 -10  -4   1     1277.07     1273.57     17.12 o 
  -9  -4   1      712.16      724.51     10.90 o 
  -8  -4   1     1187.98     1144.81     11.86 o 
  -7  -4   1     2379.20     2381.35     21.81 o 
  -6  -4   1     5346.47     5495.12     47.07 o 
  -5  -4   1      302.80      365.05      5.42 o 
  -4  -4   1     4959.11     5266.18     47.38 o 
  -3  -4   1     9062.90     9315.64     95.24 o 
  -2  -4   1     7388.00     7793.14    109.34 o 
  -1  -4   1      880.96     1021.04     20.14 o 
   0  -4   1     3143.19     3166.61     52.97 o 
   1  -4   1     1218.80     1144.98     21.18 o 
   2  -4   1     3802.60     3969.24     68.85 o 
   3  -4   1      171.23      174.53     32.60 o 
   4  -4   1     5685.77     5842.01     71.53 o 
   5  -4   1     3428.00     3433.51     60.33 o 
   6  -4   1     2515.15     2867.61     42.01 o 
   7  -4   1     2824.13     2886.09     34.49 o 
   8  -4   1     3384.38     3562.31     42.52 o 
   9  -4   1     1581.82     1527.97     18.39 o 
  10  -4   1       16.02       15.15      1.68 o 
  11  -4   1     3315.45     3334.19     38.18 o 
  12  -4   1     5062.56     5018.32     55.39 o 
  13  -4   1      613.75      622.82     12.15 o 
  14  -4   1      359.10      343.35     13.02 o 
  15  -4   1      665.63      648.80     27.10 o 
  16  -4   1      797.31      775.09     28.79 o 
 -14  -3   1      488.64      496.82     12.26 o 
 -13  -3   1      126.02      117.93      5.19 o 
 -12  -3   1      584.78      573.67     13.09 o 
 -11  -3   1     1823.86     1773.47     32.37 o 
 -10  -3   1     1168.36     1176.18     15.88 o 
  -9  -3   1        8.50        9.90      1.56 o 
  -8  -3   1     2280.50     2410.06     24.01 o 
  -7  -3   1     6048.85     6239.13     53.25 o 
  -6  -3   1     1122.44     1146.49     10.50 o 
  -5  -3   1       56.03       49.77      1.98 o 
  -4  -3   1    14635.07    15367.12    382.41 o 
  -3  -3   1     5911.06     6247.38     69.82 o 
  -1  -3   1       76.51       44.59      3.08 o 
   1  -3   1     3565.24     3751.60     64.63 o 
   2  -3   1        0.44       -1.66      0.83 o 
   3  -3   1      368.02      330.50     10.05 o 
   4  -3   1     8490.80     8560.42    201.68 o 
   5  -3   1      512.28      443.65      7.68 o 
   6  -3   1        8.47       19.50      2.16 o 
   7  -3   1     3851.16     4126.52     48.50 o 
   8  -3   1     3080.40     3157.78     38.09 o 
   9  -3   1      964.33      904.79     12.04 o 
  10  -3   1     2101.23     2090.13     24.63 o 
  11  -3   1     4958.00     4928.89     54.05 o 
  12  -3   1     2031.15     2076.70     25.37 o 
  13  -3   1       19.83       14.87      2.44 o 
  14  -3   1      711.30      676.73     19.27 o 
  15  -3   1     1158.97     1201.60     29.36 o 
  16  -3   1      238.02      213.79     14.14 o 
 -15  -2   1      911.05      919.95     36.36 o 
 -14  -2   1      623.03      618.29     14.19 o 
 -13  -2   1        0.53       -4.26      2.13 o 
 -12  -2   1      967.42      947.62     18.01 o 
 -11  -2   1     2312.03     2277.10     35.95 o 
 -10  -2   1     1009.64     1005.25     15.79 o 
  -9  -2   1        3.84        2.02      1.93 o 
  -8  -2   1     7705.22     7826.42     67.07 o 
  -7  -2   1     3571.41     3734.11     29.04 o 
  -6  -2   1      208.10      209.92      2.80 o 
  -5  -2   1     1942.20     2105.98     20.11 o 
  -4  -2   1     7948.17     8148.11     86.14 o 
  -3  -2   1     2492.26     2603.36     36.76 o 
  -2  -2   1      111.24      125.78      3.49 o 
  -1  -2   1      375.28      365.04     11.30 o 
   1  -2   1     3294.89     3698.32    110.55 o 
   3  -2   1     7392.58     7539.55    177.09 o 
   4  -2   1     7357.95     7009.42    800.07 o 
   5  -2   1      307.20      413.78      7.44 o 
   6  -2   1     1213.59     1188.17     17.87 o 
   7  -2   1     2507.51     2507.67     25.51 o 
   8  -2   1     1914.90     1961.90     19.11 o 
   9  -2   1       26.74       20.76      2.17 o 
  10  -2   1     1218.72     1184.22     12.84 o 
  11  -2   1     1692.73     1770.42     19.88 o 
  12  -2   1      460.64      450.35      8.42 o 
  13  -2   1      138.37      123.52      5.10 o 
  14  -2   1      737.35      719.85     15.92 o 
  15  -2   1     1178.33     1169.94     26.83 o 
  16  -2   1       66.38       52.55      5.55 o 
 -15  -1   1     1220.71     1250.51     28.93 o 
 -14  -1   1      234.45      238.05      7.02 o 
 -13  -1   1      175.06      171.72      6.68 o 
 -12  -1   1     1139.13     1145.59     20.49 o 
 -11  -1   1     1622.02     1626.98     26.72 o 
 -10  -1   1      157.01      145.41      4.00 o 
  -9  -1   1      269.01      263.65      4.50 o 
  -8  -1   1     9956.45    10007.17     89.52 o 
  -7  -1   1     2278.00     2429.96     20.65 o 
  -6  -1   1        0.54        0.22      0.86 o 
  -5  -1   1     3875.61     3837.02     41.44 o 
  -4  -1   1     6638.38     6931.98     84.34 o 
  -3  -1   1       24.69       18.25      1.29 o 
  -2  -1   1     1562.81     1702.26     31.90 o 
   1  -1   1     1136.96     1144.15     29.52 o 
   4  -1   1     5918.93     6022.86     83.97 o 
   5  -1   1     4239.38     5133.30     63.83 o 
   6  -1   1     2371.51     2430.32     30.40 o 
   7  -1   1     3079.07     3080.68     26.94 o 
   8  -1   1      678.61      664.94      7.80 o 
   9  -1   1     1429.80     1410.77     14.67 o 
  10  -1   1     2179.00     2241.69     24.51 o 
  11  -1   1     1252.41     1265.48     16.93 o 
  12  -1   1        2.66        1.74      2.25 o 
  13  -1   1      830.29      831.17     14.86 o 
  14  -1   1     1833.68     1853.71     32.07 o 
  15  -1   1      865.52      881.62     22.25 o 
 -15   0   1      573.52      555.90     31.62 o 
 -14   0   1       12.31        8.76      2.55 o 
 -13   0   1      312.91      289.49      6.59 o 
 -12   0   1     1221.84     1249.21     17.27 o 
 -11   0   1      710.10      704.59     11.92 o 
 -10   0   1       89.11       90.65      3.11 o 
  -9   0   1     1026.16     1055.24     12.50 o 
  -8   0   1     5373.08     5452.11     45.88 o 
  -7   0   1     1279.12     1255.78     12.79 o 
  -6   0   1     1296.86     1434.42     14.12 o 
  -5   0   1     5301.96     5625.46     60.78 o 
  -4   0   1     3943.32     4102.05     57.63 o 
  -3   0   1       22.90       17.05      1.45 o 
   1   0   1      589.54      641.00     11.88 o 
   4   0   1       13.61        8.93      3.40 o 
   5   0   1     1534.72     1599.11     16.53 o 
   6   0   1     5323.53     5362.08     63.75 o 
   7   0   1     3238.04     3294.89     30.26 o 
   8   0   1       41.42       45.22      2.04 o 
   9   0   1      941.50      969.73     12.00 o 
  10   0   1     3575.95     3592.74     43.80 o 
  11   0   1      793.70      832.85     12.43 o 
  12   0   1      142.30      134.05      4.51 o 
  13   0   1     1559.75     1567.10     21.18 o 
  14   0   1      981.30     1001.61     20.36 o 
  15   0   1      198.28      199.46     12.82 o 
 -16   1   1      617.87      625.33     18.00 o 
 -15   1   1       99.11       90.11      8.78 o 
 -14   1   1       14.74        9.40      2.44 o 
 -13   1   1     1112.62     1088.18     17.86 o 
 -12   1   1     1091.40     1119.42     17.44 o 
 -11   1   1      209.87      189.83      4.60 o 
 -10   1   1      828.40      865.15     10.73 o 
  -9   1   1     2126.98     2181.34     21.05 o 
  -8   1   1     3399.13     3443.51     31.59 o 
  -7   1   1      284.67      259.90      3.42 o 
  -6   1   1     3198.98     3290.64     32.89 o 
  -5   1   1     4789.40     5126.52     54.64 o 
  -4   1   1     3301.83     3657.04     62.34 o 
  -3   1   1       82.59       68.94      3.72 o 
  -2   1   1      405.84      202.12      6.31 o 
   0   1   1     2875.65     2396.31     60.15 o 
   2   1   1     6888.03     7146.58    177.98 o 
   3   1   1     1790.20     1806.41     26.09 o 
   4   1   1        3.48        5.59      3.57 o 
   5   1   1     6210.82     6742.19     65.20 o 
   6   1   1     8370.90     8909.60     74.86 o 
   7   1   1     1902.28     1996.78     18.33 o 
   8   1   1       68.43       71.76      2.26 o 
   9   1   1     1092.67     1156.05     15.24 o 
  10   1   1     3071.45     3156.72     37.09 o 
  11   1   1      216.11      212.69      7.95 o 
  12   1   1      523.35      508.78     10.34 o 
  13   1   1     1641.26     1667.84     25.12 o 
  14   1   1      543.83      550.59     12.94 o 
  15   1   1       15.61       13.35      5.13 o 
 -16   2   1      235.67      206.16      9.67 o 
 -15   2   1       43.62       30.38      3.63 o 
 -14   2   1      943.30      934.28     16.29 o 
 -13   2   1     1900.28     1903.36     24.55 o 
 -12   2   1      556.73      550.84      9.51 o 
 -11   2   1      906.82      883.61     10.40 o 
 -10   2   1     8171.27     8144.44     78.45 o 
  -9   2   1     3329.18     3482.91     34.84 o 
  -8   2   1       17.50       22.74      1.27 o 
  -7   2   1     1015.24     1059.84     14.23 o 
  -6   2   1     8947.24     9503.63    108.29 o 
  -5   2   1     5573.84     5808.78     92.06 o 
  -4   2   1      520.27      566.17     11.68 o 
  -3   2   1      179.20        0.07      0.30 o 
   0   2   1     1171.17      503.13     14.36 o 
   3   2   1     2395.11     2517.97     35.56 o 
   4   2   1     1421.98     1449.10     16.68 o 
   5   2   1     2523.63     2672.43     26.98 o 
   6   2   1     2244.83     2432.55     20.30 o 
   7   2   1      246.56      263.38      3.93 o 
   8   2   1     1025.37     1058.11     14.06 o 
   9   2   1     2089.27     2048.12     29.92 o 
  10   2   1     2443.71     2365.04     28.94 o 
  11   2   1       42.92       33.81      3.34 o 
  12   2   1      925.92      972.64     16.56 o 
  13   2   1     1034.09     1045.37     24.10 o 
  14   2   1      245.31      241.88      9.29 o 
 -16   3   1      208.23      210.07     13.99 o 
 -15   3   1      162.94      159.82      7.24 o 
 -14   3   1      977.15      956.42     16.72 o 
 -13   3   1     1636.15     1618.39     30.31 o 
 -12   3   1      262.08      252.58      5.84 o 
 -11   3   1      728.03      704.61     10.58 o 
 -10   3   1     1244.62     1259.91     16.08 o 
  -9   3   1     1043.42     1040.34     13.43 o 
  -8   3   1      308.82      296.83      5.68 o 
  -7   3   1     5302.73     5370.63     62.44 o 
  -6   3   1     3744.12     3566.82     41.94 o 
  -5   3   1     6099.76     6763.80     92.02 o 
  -3   3   1     3332.04     3166.52     37.89 o 
  -1   3   1     1731.05     1956.94     28.45 o 
   0   3   1      750.36      778.13     20.67 o 
   2   3   1     5086.49     5087.84     54.98 o 
   3   3   1        1.30        0.21      1.05 o 
   4   3   1     1821.52     1986.77     21.31 o 
   5   3   1     2280.16     2289.19     21.73 o 
   6   3   1     1135.29     1099.51     11.62 o 
   7   3   1       24.20       29.64      1.55 o 
   8   3   1     3264.86     3284.58     39.06 o 
   9   3   1      307.29      323.16      7.20 o 
  10   3   1      310.33      362.18      7.28 o 
  11   3   1      286.12      278.92      6.59 o 
  12   3   1      629.69      638.89     14.02 o 
  13   3   1      151.76      144.44      6.28 o 
  14   3   1       12.56       11.48      3.13 o 
 -17   4   1      559.14      534.27     23.07 o 
 -16   4   1       87.83       64.63      8.47 o 
 -15   4   1      680.92      700.13     19.64 o 
 -14   4   1     1480.29     1482.76     23.06 o 
 -13   4   1      808.94      791.79     12.25 o 
 -12   4   1      102.94       89.93      4.80 o 
 -11   4   1     2198.60     2202.83     26.11 o 
 -10   4   1     3385.41     3383.90     37.84 o 
  -9   4   1     1143.73     1123.03     14.21 o 
  -8   4   1     2418.36     2490.75     27.95 o 
  -7   4   1     8171.99     8244.18     86.06 o 
  -5   4   1     5474.31     6262.51     65.31 o 
  -4   4   1     3077.35     3104.92     47.71 o 
  -2   4   1     4980.09     5230.18     74.20 o 
  -1   4   1      460.62      488.12     10.00 o 
   0   4   1    10621.00     7155.03   1108.78 o 
   1   4   1    10194.65    10206.93    144.91 o 
   2   4   1     2618.65     2969.60     29.38 o 
   3   4   1      363.55      365.49      5.53 o 
   4   4   1     3004.98     2996.93     33.33 o 
   5   4   1      937.68      931.84     10.97 o 
   6   4   1        1.82        5.48      0.97 o 
   7   4   1     1140.29     1128.86     12.32 o 
   8   4   1     3939.01     4020.30     41.63 o 
   9   4   1      411.43      410.65      8.53 o 
  10   4   1      125.45      130.81      4.38 o 
  11   4   1      958.12      990.69     20.57 o 
  12   4   1      809.81      820.95     14.75 o 
  13   4   1      616.40      634.92     14.35 o 
 -17   5   1      348.73      325.58     16.97 o 
 -16   5   1       10.01        6.85      6.27 o 
 -15   5   1      436.66      467.98     10.61 o 
 -14   5   1      729.51      687.38     14.46 o 
 -13   5   1       69.93       67.48      3.71 o 
 -12   5   1      459.48      454.69      8.08 o 
 -11   5   1     1605.36     1567.55     19.53 o 
 -10   5   1     1972.58     1926.22     22.82 o 
  -9   5   1        6.50        4.06      1.09 o 
  -8   5   1     1815.98     1885.03     27.89 o 
  -7   5   1     3573.54     3533.86     64.27 o 
  -6   5   1      708.26      631.66      7.83 o 
  -5   5   1      877.27     1093.82     10.87 o 
  -4   5   1    11250.56    10839.72    183.29 o 
  -2   5   1    12170.92    11962.83    285.35 o 
  -1   5   1      528.60      482.00     12.72 o 
   0   5   1     7084.96     6991.01    113.21 o 
   1   5   1     2871.63     2728.14     57.72 o 
   2   5   1     1112.56     1069.71     15.01 o 
   3   5   1      247.51      262.24      4.41 o 
   4   5   1     3255.34     3412.02     34.38 o 
   5   5   1       43.84       37.13      2.09 o 
   6   5   1       71.97       58.77      3.53 o 
   7   5   1     2255.79     2265.26     24.36 o 
   8   5   1     2759.44     2789.27     33.24 o 
   9   5   1       40.88       45.25      7.78 o 
  10   5   1      224.76      221.19      6.36 o 
  11   5   1     1011.13     1009.75     20.54 o 
  12   5   1      792.84      798.92     14.63 o 
 -17   6   1      151.77      158.16     11.24 o 
 -16   6   1      325.03      326.50     12.07 o 
 -15   6   1     1317.05     1335.09     18.65 o 
 -14   6   1     1116.47     1138.38     16.15 o 
 -13   6   1        0.01       -3.48      1.74 o 
 -12   6   1     1074.76     1046.96     14.43 o 
 -11   6   1     2836.61     2862.86     32.78 o 
 -10   6   1      506.93      523.47      8.14 o 
  -9   6   1      717.08      626.81      8.93 o 
  -8   6   1     1492.92     1491.02     23.38 o 
  -7   6   1     2986.12     3023.60     38.04 o 
  -6   6   1        5.73       12.34      1.55 o 
  -5   6   1      973.73      932.15     10.53 o 
  -4   6   1    10038.82     9814.06    231.27 o 
  -3   6   1     3992.00     4038.28     50.56 o 
  -2   6   1      465.34      504.02     12.57 o 
  -1   6   1     3101.04     3194.53     31.32 o 
   0   6   1     7317.08     7338.86     86.15 o 
   1   6   1      635.16      581.32     89.45 o 
   2   6   1      397.11      369.07      8.93 o 
   3   6   1     3874.71     3813.35     42.11 o 
   4   6   1     5902.73     5961.68     58.46 o 
   5   6   1     1724.53     1669.10     18.31 o 
   6   6   1      399.31      393.37      7.08 o 
   7   6   1     1981.62     1996.13     22.03 o 
   8   6   1     2095.27     2149.74     26.68 o 
   9   6   1       35.88       38.85      3.52 o 
  10   6   1     1007.92     1008.43     22.28 o 
  11   6   1     1572.08     1568.00     34.79 o 
  12   6   1      197.53      201.12      6.81 o 
 -17   7   1       37.24       25.24      4.37 o 
 -16   7   1      692.57      704.12     14.86 o 
 -15   7   1      820.18      806.68     12.86 o 
 -14   7   1      291.02      280.35      6.50 o 
 -13   7   1      114.70      105.45      4.45 o 
 -12   7   1     3634.10     3525.37     40.68 o 
 -11   7   1     2496.36     2397.60     28.00 o 
 -10   7   1      465.84      408.29      6.81 o 
  -9   7   1     1498.07     1344.22     16.39 o 
  -8   7   1     1865.30     2010.61     22.89 o 
  -7   7   1      673.52      663.37      7.96 o 
  -6   7   1      208.42      248.55      3.98 o 
  -5   7   1     3555.18     3577.79     35.91 o 
  -4   7   1     3740.05     3856.68     48.79 o 
  -3   7   1      653.62      708.08     10.91 o 
  -2   7   1      228.48      220.96      3.72 o 
  -1   7   1     3527.64     3500.01     54.43 o 
   0   7   1     2505.77     2448.34     47.88 o 
   2   7   1      191.65      225.30      4.47 o 
   3   7   1     1878.51     1869.72     22.31 o 
   4   7   1     5820.78     5770.40     63.07 o 
   5   7   1       46.16       47.39      3.16 o 
   6   7   1      527.30      526.10     12.17 o 
   7   7   1     1672.16     1679.04     19.10 o 
   8   7   1       89.35       78.36      3.05 o 
   9   7   1      284.30      285.93      6.94 o 
  10   7   1      768.62      746.45     18.61 o 
  11   7   1      733.27      718.90     21.31 o 
 -17   8   1      142.37      132.80      8.47 o 
 -16   8   1      895.07      911.07     17.49 o 
 -15   8   1      879.99      901.60     15.39 o 
 -14   8   1      242.73      236.30      5.84 o 
 -13   8   1     1114.26     1091.06     15.04 o 
 -12   8   1     2524.70     2504.94     29.40 o 
 -11   8   1      221.17      231.18      4.90 o 
 -10   8   1        2.83        4.49      1.12 o 
  -9   8   1     3345.57     3178.00     35.11 o 
  -8   8   1     2212.66     2205.52     28.53 o 
  -7   8   1       45.42       43.97      2.08 o 
  -6   8   1     3523.82     3492.83     37.51 o 
  -5   8   1     9059.49     8865.50    132.14 o 
  -4   8   1     3337.55     3316.43     42.70 o 
  -3   8   1      243.76      276.82      4.01 o 
  -2   8   1     3725.39     3663.83     41.19 o 
  -1   8   1     5328.41     5229.87     72.72 o 
   0   8   1     2117.91     2032.26     46.50 o 
   1   8   1      360.57      338.02      5.80 o 
   2   8   1     3917.02     3835.62     42.70 o 
   3   8   1     4139.59     4089.91     45.68 o 
   4   8   1     1777.17     1825.29     24.76 o 
   5   8   1      624.57      603.66     10.77 o 
   6   8   1     2136.35     2104.01     28.81 o 
   7   8   1     1003.84      972.33     14.66 o 
   8   8   1       56.19       52.84      3.15 o 
   9   8   1      607.19      587.38     14.04 o 
  10   8   1      723.44      716.71     24.55 o 
 -17   9   1      233.09      235.90      8.50 o 
 -16   9   1     1093.19     1138.42     20.14 o 
 -15   9   1      651.42      626.28     11.71 o 
 -14   9   1       27.21       23.52      2.24 o 
 -13   9   1     1054.76     1082.52     14.86 o 
 -12   9   1     1263.32     1238.95     16.07 o 
 -11   9   1      177.57      171.41      5.72 o 
 -10   9   1       65.93       79.24      4.00 o 
  -9   9   1     4105.71     3952.38     49.06 o 
  -8   9   1     3470.95     3455.83     38.85 o 
  -7   9   1      567.76      547.60      8.30 o 
  -6   9   1     1574.16     1627.22     19.35 o 
  -5   9   1     4193.55     4164.62     45.57 o 
  -4   9   1      851.23      847.56     10.86 o 
  -3   9   1      707.46      748.27      9.88 o 
  -2   9   1     3667.95     3704.90     42.12 o 
  -1   9   1     2313.40     2348.42     30.48 o 
   0   9   1      114.47      103.14      2.58 o 
   1   9   1      160.40      145.75      3.59 o 
   2   9   1     2285.89     2289.51     27.01 o 
   3   9   1     2032.50     1996.75     46.61 o 
   4   9   1        1.81        1.97      1.42 o 
   5   9   1     1071.89     1022.50     18.75 o 
   6   9   1     1845.10     1768.71     25.31 o 
   7   9   1      686.84      688.07     18.28 o 
   8   9   1      111.47      104.28      5.01 o 
   9   9   1      709.70      677.50     20.36 o 
 -17  10   1      388.84      405.97     17.35 o 
 -16  10   1      675.38      695.31     18.67 o 
 -15  10   1       24.17       23.22      3.41 o 
 -14  10   1      226.63      224.85      6.74 o 
 -13  10   1     1819.54     1847.15     26.47 o 
 -12  10   1      742.38      711.93     12.58 o 
 -11  10   1       34.80       30.23      2.55 o 
 -10  10   1      892.87      955.87     14.92 o 
  -9  10   1     5247.61     5164.65     63.14 o 
  -8  10   1     2345.24     2370.24     30.99 o 
  -7  10   1     1229.55     1246.98     17.48 o 
  -6  10   1     2532.32     2525.13     28.94 o 
  -5  10   1     2507.54     2532.85     38.19 o 
  -4  10   1      129.83      134.05      3.03 o 
  -3  10   1     3096.75     3007.39     38.01 o 
  -2  10   1     2280.19     2207.82     26.36 o 
  -1  10   1     2340.34     2339.45     30.78 o 
   0  10   1       54.95       58.19      2.93 o 
   1  10   1     1390.82     1342.67     16.93 o 
   2  10   1     3277.37     3170.72     39.90 o 
   3  10   1      454.03      447.21     10.41 o 
   4  10   1      136.28      129.85      4.79 o 
   5  10   1     2513.28     2465.99     33.24 o 
   6  10   1     1954.27     1973.07     28.05 o 
   7  10   1      142.20      134.10      5.45 o 
   8  10   1      220.61      215.67      7.14 o 
 -17  11   1      632.17      620.40     22.34 o 
 -16  11   1      450.61      452.39     14.21 o 
 -15  11   1       19.05       14.97      3.05 o 
 -14  11   1      412.69      389.01      9.21 o 
 -13  11   1     1287.58     1301.19     20.23 o 
 -12  11   1      222.76      222.63      6.24 o 
 -11  11   1      620.11      609.57     11.13 o 
 -10  11   1     1899.26     1966.51     26.92 o 
  -9  11   1      861.37      879.20     13.66 o 
  -8  11   1      101.85      110.10      6.14 o 
  -7  11   1      629.51      623.29     10.33 o 
  -6  11   1     2127.85     2120.70     25.01 o 
  -5  11   1      335.20      346.88      6.56 o 
  -4  11   1      701.68      690.75     10.88 o 
  -3  11   1     1607.58     1634.11     22.37 o 
  -2  11   1     2189.00     2178.19     26.35 o 
  -1  11   1      709.77      688.68     11.58 o 
   0  11   1      443.20      459.03      8.90 o 
   1  11   1     2069.70     2038.66     33.86 o 
   2  11   1     1392.48     1379.48     19.42 o 
   3  11   1      108.79      110.10      5.08 o 
   4  11   1     1306.24     1319.94     19.82 o 
   5  11   1     1562.29     1533.92     22.80 o 
   6  11   1      593.57      577.40     11.56 o 
   7  11   1        0.67        0.36      2.65 o 
 -16  12   1      121.41      112.75      8.87 o 
 -15  12   1      315.37      310.57      9.79 o 
 -14  12   1      323.55      304.07      9.44 o 
 -13  12   1     1095.11     1094.37     17.95 o 
 -12  12   1        7.59        6.02      1.92 o 
 -11  12   1     1051.55     1040.43     22.37 o 
 -10  12   1      805.67      838.66     16.22 o 
  -9  12   1      225.85      227.86      5.70 o 
  -8  12   1      221.20      212.94      5.75 o 
  -7  12   1     2474.97     2482.88     32.27 o 
  -6  12   1     2774.71     2775.11     35.89 o 
  -5  12   1        2.08        8.46      1.46 o 
  -4  12   1      748.05      763.54     17.17 o 
  -3  12   1     2438.91     2414.19     36.18 o 
  -2  12   1     1334.72     1349.04     26.35 o 
  -1  12   1      175.57      175.40      6.68 o 
   0  12   1     1360.12     1369.84     23.09 o 
   1  12   1     2131.29     2100.73     33.34 o 
   2  12   1      657.80      660.19     21.27 o 
   3  12   1       85.48       79.06      3.30 o 
   4  12   1      824.39      817.72     16.92 o 
   5  12   1     1122.57     1139.72     18.13 o 
   6  12   1       80.86       77.30      7.13 o 
 -16  13   1       68.06       61.14      6.68 o 
 -15  13   1      915.09      937.73     22.11 o 
 -14  13   1      576.40      574.53     15.46 o 
 -13  13   1      264.64      266.54     10.03 o 
 -12  13   1      433.63      431.14     10.21 o 
 -11  13   1     1266.39     1250.15     21.27 o 
 -10  13   1     1012.01      992.63     15.72 o 
  -9  13   1        4.69        5.82      2.31 o 
  -8  13   1     1003.43      983.46     15.34 o 
  -7  13   1     2994.52     3020.97     45.18 o 
  -6  13   1     1723.57     1718.90     23.94 o 
  -5  13   1      354.85      347.48      7.81 o 
  -4  13   1     2471.53     2446.02     42.79 o 
  -3  13   1     1716.84     1724.87     42.77 o 
  -2  13   1      417.77      410.21      9.51 o 
  -1  13   1      205.01      207.08      5.72 o 
   0  13   1     2103.95     2102.67     33.59 o 
   1  13   1     1890.60     1877.16     30.94 o 
   2  13   1       12.23        5.64      2.37 o 
   3  13   1      793.92      791.33     16.75 o 
   4  13   1      794.92      774.67     17.01 o 
   5  13   1      312.31      309.16     11.84 o 
 -15  14   1     1025.21     1033.87     29.60 o 
 -14  14   1      654.69      649.15     17.57 o 
 -13  14   1        5.83        3.69      2.23 o 
 -12  14   1      203.23      201.64     10.91 o 
 -11  14   1      701.46      737.73     14.53 o 
 -10  14   1      667.36      655.88     11.79 o 
  -9  14   1       36.87       33.73      4.85 o 
  -8  14   1     2067.93     2083.21     36.45 o 
  -7  14   1     1586.69     1613.94     31.31 o 
  -6  14   1      759.40      780.92     13.09 o 
  -5  14   1      151.75      154.92      5.25 o 
  -4  14   1     2304.92     2270.08     35.10 o 
  -3  14   1     1635.89     1657.87     31.93 o 
  -2  14   1      114.68      112.95      5.75 o 
  -1  14   1     1760.55     1703.83     28.33 o 
   0  14   1     2397.59     2410.10     33.80 o 
   1  14   1      527.02      550.80     13.01 o 
   2  14   1        8.56        2.95      2.43 o 
   3  14   1     1368.76     1314.49     29.16 o 
   4  14   1      309.74      307.03     11.85 o 
 -14  15   1      121.11      120.84      7.28 o 
 -13  15   1      138.70      135.44      6.71 o 
 -12  15   1      680.12      676.08     14.07 o 
 -11  15   1      803.65      828.67     15.99 o 
 -10  15   1      507.26      512.96     11.35 o 
  -9  15   1      414.70      410.37      9.82 o 
  -8  15   1      747.02      770.73     15.11 o 
  -7  15   1      375.35      387.47      9.38 o 
  -6  15   1       41.92       38.06      3.04 o 
  -5  15   1      570.64      596.81     12.39 o 
  -4  15   1     1399.40     1407.13     24.71 o 
  -3  15   1      187.64      188.20      6.48 o 
  -2  15   1      597.21      599.23     13.16 o 
  -1  15   1     2102.64     2120.53     34.68 o 
   0  15   1     1173.56     1208.11     22.66 o 
   1  15   1      163.46      166.47      8.18 o 
   2  15   1      305.17      320.80     19.49 o 
 -13  16   1      290.74      303.07     10.14 o 
 -12  16   1     1169.47     1229.55     25.53 o 
 -11  16   1      721.47      733.32     17.11 o 
 -10  16   1       32.59       32.87      3.61 o 
  -9  16   1      987.78     1011.48     18.88 o 
  -8  16   1      754.32      800.84     16.00 o 
  -7  16   1       74.29       81.57      4.51 o 
  -6  16   1        9.71       10.61      2.27 o 
  -5  16   1      840.58      871.01     15.27 o 
  -4  16   1     1258.16     1272.03     23.00 o 
  -3  16   1      370.91      384.87     10.07 o 
  -2  16   1       85.23       87.93      5.13 o 
  -1  16   1      836.65      825.31     20.22 o 
   0  16   1      386.96      387.24     12.71 o 
   1  16   1        0.31        4.03      2.96 o 
 -12  17   1      739.90      764.62     21.71 o 
 -11  17   1       36.76       37.94      3.46 o 
 -10  17   1      165.30      182.89      6.59 o 
  -9  17   1      869.12      877.59     17.31 o 
  -8  17   1      298.38      307.03      8.88 o 
  -7  17   1        3.12        0.55      3.77 o 
  -6  17   1      380.48      401.80     12.61 o 
  -5  17   1      564.25      576.25     11.88 o 
  -4  17   1      108.23      111.24     10.29 o 
  -3  17   1      190.94      201.72      8.46 o 
  -2  17   1      507.86      534.45     15.30 o 
  -9  18   1      709.24      734.08     17.28 o 
  -8  18   1      512.82      547.25     12.95 o 
  -7  18   1        6.97        7.82      2.54 o 
  -6  18   1      540.49      565.16     13.49 o 
  -5  18   1      944.61      978.33     37.47 o 
   2 -18   2      327.90      348.70     11.42 o 
   3 -18   2      545.97      586.55     15.21 o 
   4 -18   2      194.32      197.84      7.61 o 
   5 -18   2      182.38      181.90      6.86 o 
   6 -18   2     1351.47     1349.54     23.42 o 
   7 -18   2      298.32      304.93      8.39 o 
  10 -18   2      237.28      257.15      8.30 o 
  11 -18   2       87.44       82.90      5.03 o 
   0 -17   2       40.12       39.02      9.78 o 
   1 -17   2      711.67      734.69     18.33 o 
   2 -17   2     1456.34     1567.65     27.24 o 
   3 -17   2     1195.26     1248.26     20.07 o 
   4 -17   2       91.00       95.69      6.31 o 
   5 -17   2     1171.17     1254.49     19.47 o 
   6 -17   2     1181.31     1245.19     21.41 o 
   7 -17   2        2.01        2.58      1.38 o 
   9 -17   2      980.73     1036.90     24.31 o 
  10 -17   2      643.98      661.87     16.81 o 
  11 -17   2        0.38        0.77      1.93 o 
  12 -17   2      510.54      530.30     17.09 o 
  13 -17   2      610.44      603.79     17.88 o 
  -2 -16   2      917.64      904.61     22.12 o 
  -1 -16   2      486.40      488.51     14.40 o 
   0 -16   2      149.75      146.36      5.76 o 
   1 -16   2      770.55      794.96     14.64 o 
   2 -16   2      560.38      579.47     11.44 o 
   3 -16   2        1.14        1.40      2.14 o 
   4 -16   2      789.13      801.63     13.71 o 
   5 -16   2     1634.97     1717.53     24.55 o 
   6 -16   2      210.42      227.16     13.47 o 
   7 -16   2       11.79       11.37      4.08 o 
   8 -16   2     1168.47     1167.91     29.07 o 
   9 -16   2     1058.50     1101.31     25.40 o 
  10 -16   2      431.36      446.39     15.98 o 
  11 -16   2      217.83      234.44     11.01 o 
  12 -16   2      881.90      964.08     20.56 o 
  13 -16   2      642.20      651.82     15.91 o 
  14 -16   2       50.22       35.53      4.73 o 
  -4 -15   2      292.29      302.18     14.86 o 
  -3 -15   2     1016.41     1024.21     24.16 o 
  -2 -15   2      890.70      896.83     16.42 o 
  -1 -15   2       21.62       16.49      2.63 o 
   0 -15   2      535.47      538.81     11.23 o 
   1 -15   2     1884.60     1854.39     26.99 o 
   2 -15   2      321.49      325.14      7.63 o 
   3 -15   2      184.33      186.37      5.34 o 
   4 -15   2     2167.53     2244.36     30.55 o 
   5 -15   2     1993.48     2058.98     28.02 o 
   6 -15   2      273.11      298.16     10.07 o 
   7 -15   2      223.04      230.61     10.90 o 
   8 -15   2     1930.97     1887.27     40.66 o 
   9 -15   2      978.80     1028.94     19.69 o 
  10 -15   2        4.86        7.29      1.92 o 
  11 -15   2      900.35      915.59     19.17 o 
  12 -15   2     1216.22     1269.61     25.52 o 
  13 -15   2      672.95      698.02     16.74 o 
  14 -15   2        8.34        6.06      2.70 o 
  15 -15   2      803.85      799.81     24.20 o 
  -5 -14   2       15.73       20.14      4.02 o 
  -4 -14   2      917.57      929.71     22.66 o 
  -3 -14   2      952.67      965.60     17.21 o 
  -2 -14   2      405.18      421.20      9.75 o 
  -1 -14   2      137.93      138.65      5.31 o 
   0 -14   2     1276.30     1302.12     20.35 o 
   1 -14   2     1505.22     1535.82     22.73 o 
   2 -14   2      108.59      123.68      4.88 o 
   3 -14   2      384.66      389.64      7.82 o 
   4 -14   2     1416.95     1454.83     20.70 o 
   5 -14   2     2143.37     2162.65     36.89 o 
   6 -14   2      230.24      228.52      6.94 o 
   7 -14   2     1029.56     1003.10     19.75 o 
   8 -14   2     1646.52     1663.86     29.05 o 
   9 -14   2      354.56      353.70      7.01 o 
  10 -14   2      142.84      144.50      5.52 o 
  11 -14   2     1011.61     1048.58     21.29 o 
  12 -14   2     1794.78     1855.49     34.91 o 
  13 -14   2      327.03      325.17     10.32 o 
  14 -14   2      457.44      449.82     13.13 o 
  15 -14   2      620.95      644.28     20.97 o 
  -6 -13   2      102.79      105.35      7.19 o 
  -5 -13   2      176.95      177.71      7.47 o 
  -4 -13   2     3571.49     3582.29     48.27 o 
  -3 -13   2      514.71      518.08     11.08 o 
  -2 -13   2        0.67        2.60      1.92 o 
  -1 -13   2     1017.32     1000.18     16.49 o 
   0 -13   2     2562.22     2525.44     34.30 o 
   1 -13   2     1351.55     1351.85     20.00 o 
   2 -13   2        4.73        8.50      1.52 o 
   3 -13   2      704.50      708.01     14.49 o 
   4 -13   2     1960.40     1987.24     34.01 o 
   5 -13   2     1242.96     1231.88     25.88 o 
   6 -13   2       15.29       16.62      2.06 o 
   7 -13   2     1697.75     1707.43     29.12 o 
   8 -13   2     1765.43     1783.37     30.16 o 
   9 -13   2      391.93      387.21      7.32 o 
  10 -13   2      675.67      659.22     16.01 o 
  11 -13   2     2062.15     2108.36     38.08 o 
  12 -13   2      942.32      942.30     20.23 o 
  13 -13   2      158.12      142.51      6.82 o 
  14 -13   2     1139.07     1109.12     24.29 o 
  15 -13   2      537.20      545.22     16.98 o 
  16 -13   2       89.80       75.90      7.45 o 
  -7 -12   2      665.53      686.68     14.48 o 
  -6 -12   2        7.73        7.65      2.25 o 
  -5 -12   2     1229.33     1267.18     22.99 o 
  -4 -12   2     2865.40     2842.67     33.73 o 
  -3 -12   2      190.83      192.58      6.15 o 
  -2 -12   2       88.85       78.36      3.94 o 
  -1 -12   2     2784.30     2766.17     36.93 o 
   0 -12   2     1313.45     1297.24     19.27 o 
   1 -12   2      917.35      923.31     12.15 o 
   2 -12   2       55.58       56.70      2.66 o 
   3 -12   2     2060.77     2028.39     34.23 o 
   4 -12   2     1402.02     1429.43     25.46 o 
   5 -12   2      258.20      260.87      5.75 o 
   6 -12   2       45.48       54.48      3.86 o 
   7 -12   2     3084.15     3102.73     47.62 o 
   8 -12   2      321.26      329.23      6.16 o 
   9 -12   2       67.80       70.52      3.22 o 
  10 -12   2     1003.80     1019.70     20.20 o 
  11 -12   2     1756.17     1747.58     32.41 o 
  12 -12   2        4.02        3.61      3.17 o 
  13 -12   2      701.14      710.47     22.87 o 
  14 -12   2      792.46      819.75     17.15 o 
  15 -12   2      595.22      596.46     16.28 o 
  16 -12   2       72.61       53.20      6.88 o 
  -8 -11   2     1683.44     1702.61     25.55 o 
  -7 -11   2      453.33      457.90     10.09 o 
  -6 -11   2      175.09      172.22      5.28 o 
  -5 -11   2      848.99      818.97     12.67 o 
  -4 -11   2     2281.28     2222.40     27.18 o 
  -3 -11   2       58.70       45.36      2.53 o 
  -2 -11   2      746.04      737.65     12.75 o 
  -1 -11   2     3345.34     3283.93     42.48 o 
   0 -11   2     4852.33     4831.60     52.12 o 
   1 -11   2       61.12       50.71      3.57 o 
   2 -11   2     3002.88     3045.15     38.60 o 
   3 -11   2     3407.89     3430.20     53.29 o 
   4 -11   2      827.07      853.23     12.26 o 
   5 -11   2     1056.79     1085.03     16.82 o 
   6 -11   2      201.39      200.11      4.93 o 
   7 -11   2     3012.73     3014.10     45.83 o 
   8 -11   2      401.93      420.32      7.26 o 
   9 -11   2      280.06      283.33      6.53 o 
  10 -11   2     1771.25     1840.13     33.17 o 
  11 -11   2      416.64      416.93      9.77 o 
  12 -11   2       84.16       70.57      5.80 o 
  13 -11   2      303.12      325.05     10.47 o 
  14 -11   2      944.94      930.08     18.55 o 
  15 -11   2      439.42      437.17     16.93 o 
  16 -11   2      392.66      394.73     13.14 o 
  -9 -10   2      724.24      720.74     18.00 o 
  -8 -10   2     1170.36     1146.82     33.61 o 
  -7 -10   2        1.17        0.27      1.60 o 
  -6 -10   2      574.30      552.34      9.80 o 
  -5 -10   2      913.06      892.14     13.22 o 
  -4 -10   2      666.07      663.59     10.38 o 
  -3 -10   2       57.11       48.75      2.54 o 
  -2 -10   2     2250.95     2236.09     26.24 o 
  -1 -10   2     3910.27     3973.29     43.38 o 
   0 -10   2       81.96       97.74      3.36 o 
   1 -10   2     2605.19     2572.72     30.06 o 
   2 -10   2     3998.14     3960.63     45.16 o 
   3 -10   2     3008.17     3045.84     35.47 o 
   4 -10   2        6.78        6.30      1.40 o 
   5 -10   2     6236.70     6239.47     78.31 o 
   6 -10   2     1702.60     1703.64     21.36 o 
   7 -10   2     5182.20     5281.86     75.88 o 
   8 -10   2       80.48       76.03      2.72 o 
   9 -10   2     1729.13     1793.66     24.13 o 
  10 -10   2     2208.54     2198.57     29.10 o 
  11 -10   2      115.24      113.82      4.88 o 
  12 -10   2      239.28      233.79      7.35 o 
  13 -10   2     2135.94     2076.28     33.64 o 
  14 -10   2      865.06      840.26     17.35 o 
  15 -10   2      260.42      260.24      8.97 o 
  16 -10   2     1067.36     1071.20     24.91 o 
  17 -10   2      695.40      738.89     25.48 o 
 -10  -9   2      487.36      490.65     16.30 o 
  -9  -9   2     1004.91     1018.70     24.92 o 
  -8  -9   2     1171.70     1183.15     16.86 o 
  -7  -9   2      485.39      457.84      8.75 o 
  -6  -9   2      598.83      591.00      9.97 o 
  -5  -9   2     1418.76     1395.54     18.32 o 
  -4  -9   2      470.64      462.28      7.95 o 
  -3  -9   2      275.31      262.62      5.34 o 
  -2  -9   2     1665.76     1671.27     17.97 o 
  -1  -9   2     1946.40     1879.49     25.26 o 
   0  -9   2        4.36        4.80      1.20 o 
   1  -9   2     3024.83     3148.45     29.98 o 
   2  -9   2     3875.47     3801.08     43.18 o 
   3  -9   2     4159.43     4143.88     46.83 o 
   4  -9   2      739.33      722.26     11.64 o 
   5  -9   2     3362.82     3377.32     48.46 o 
   6  -9   2     2733.00     2889.38     33.66 o 
   7  -9   2      859.59      856.43     12.07 o 
   8  -9   2      931.44      982.62     14.22 o 
   9  -9   2     2809.08     2888.81     36.59 o 
  10  -9   2      653.94      666.00     11.02 o 
  11  -9   2      188.29      197.08      6.31 o 
  12  -9   2     1145.48     1107.53     16.21 o 
  13  -9   2     1820.66     1806.11     25.01 o 
  14  -9   2      220.92      211.57      8.26 o 
  15  -9   2       83.58       80.69      4.30 o 
  16  -9   2     1600.81     1661.44     27.27 o 
  17  -9   2      613.77      637.13     15.70 o 
 -11  -8   2      197.61      201.11      8.01 o 
 -10  -8   2     1434.03     1403.47     25.92 o 
  -9  -8   2      312.78      314.37      9.34 o 
  -8  -8   2       27.15       31.41      2.46 o 
  -7  -8   2      881.76      867.21     13.06 o 
  -6  -8   2     1165.36     1151.24     15.78 o 
  -5  -8   2      779.84      812.57     11.83 o 
  -4  -8   2      306.51      294.85      5.78 o 
  -3  -8   2     2192.51     2212.83     26.76 o 
  -2  -8   2     3687.48     3744.15     36.97 o 
  -1  -8   2      177.88      188.74      4.57 o 
   0  -8   2     1194.24     1144.34     25.38 o 
   1  -8   2     8652.74     8716.03    105.22 o 
   2  -8   2     4457.53     4526.94     55.97 o 
   3  -8   2      340.52      381.94     11.50 o 
   4  -8   2     2867.74     2911.10     43.19 o 
   5  -8   2    11124.06    10973.93    132.66 o 
   6  -8   2     1718.37     1745.91     25.16 o 
   7  -8   2       17.66       24.98      2.32 o 
   8  -8   2     2755.06     2696.11     33.96 o 
   9  -8   2     4104.49     3965.55     48.84 o 
  10  -8   2     2960.78     2872.98     32.33 o 
  11  -8   2        2.40        5.42      1.46 o 
  12  -8   2      865.50      807.86     13.08 o 
  13  -8   2     1052.17     1026.43     16.11 o 
  14  -8   2        7.65        5.51      2.07 o 
  15  -8   2        6.55        1.32      2.03 o 
  16  -8   2     1303.46     1350.03     23.53 o 
  17  -8   2      491.13      513.47     27.19 o 
 -12  -7   2       38.21       30.18      3.88 o 
 -11  -7   2      778.83      792.85     17.33 o 
 -10  -7   2     1279.06     1248.79     22.40 o 
  -9  -7   2      220.53      220.71      5.84 o 
  -8  -7   2        0.79       -3.84      1.97 o 
  -7  -7   2     1807.58     1857.36     19.29 o 
  -6  -7   2     2284.40     2355.98     25.07 o 
  -5  -7   2     2641.13     2651.89     30.83 o 
  -4  -7   2       36.59       38.31      2.12 o 
  -3  -7   2     1497.97     1469.28     15.89 o 
  -2  -7   2     2521.75     2624.61     34.22 o 
  -1  -7   2      245.50      263.56      4.40 o 
   0  -7   2     2130.44     2157.07     26.56 o 
   1  -7   2    12810.83    13104.01    328.13 o 
   2  -7   2       81.05       46.54      1.96 o 
   3  -7   2      290.59      287.76      6.40 o 
   4  -7   2     5633.88     6050.21     85.75 o 
   5  -7   2     4823.92     4919.69     60.67 o 
   6  -7   2     1243.55     1224.34     20.96 o 
   7  -7   2      869.15      967.17     16.11 o 
   8  -7   2     4481.37     4892.02     47.34 o 
   9  -7   2     3393.07     3533.02     38.80 o 
  10  -7   2      138.73      133.98      5.01 o 
  11  -7   2      339.38      375.95      7.75 o 
  12  -7   2     1735.25     1674.75     23.37 o 
  13  -7   2      800.44      804.77     13.63 o 
  14  -7   2        2.25       -0.06      1.79 o 
  15  -7   2       30.46       31.02      3.16 o 
  16  -7   2     1127.57     1189.08     25.14 o 
  17  -7   2      316.29      316.75     15.56 o 
 -12  -6   2      334.65      357.05      8.62 o 
 -11  -6   2     1043.93     1049.76     17.19 o 
 -10  -6   2     1255.58     1229.08     18.99 o 
  -9  -6   2      225.61      218.91      5.94 o 
  -8  -6   2      443.96      466.50      6.79 o 
  -7  -6   2     1652.59     1626.02     18.38 o 
  -6  -6   2     1880.81     1814.64     19.90 o 
  -5  -6   2      217.94      201.61      3.88 o 
  -4  -6   2     2118.68     2024.56     22.28 o 
  -3  -6   2     6264.81     6238.02     83.15 o 
  -2  -6   2     2862.82     2745.35    105.60 o 
  -1  -6   2      568.89      581.18     13.00 o 
   0  -6   2    13217.13    12893.81    322.45 o 
   1  -6   2    13689.07    13394.60    318.48 o 
   2  -6   2       25.64       20.45      2.08 o 
   3  -6   2     3130.00     3107.51    113.71 o 
   4  -6   2     9394.68     8921.03    431.88 o 
   5  -6   2     1591.70     1578.96     16.41 o 
   6  -6   2      104.45      128.72      2.46 o 
   7  -6   2     4766.43     4737.92    134.08 o 
   8  -6   2     4429.05     4429.09     54.88 o 
   9  -6   2      780.80      787.88     10.60 o 
  10  -6   2      542.58      545.25      9.71 o 
  11  -6   2      633.74      685.80     10.18 o 
  12  -6   2      598.96      579.75     10.56 o 
  13  -6   2      295.87      281.62      7.13 o 
  14  -6   2      382.88      380.78      8.85 o 
  15  -6   2      889.32      898.48     15.82 o 
  16  -6   2      679.17      651.64     24.46 o 
  17  -6   2       74.81       76.97      8.76 o 
 -13  -5   2      259.21      256.33      7.44 o 
 -12  -5   2      299.60      285.87      7.59 o 
 -11  -5   2     1225.31     1191.72     16.68 o 
 -10  -5   2     1028.04      978.60     14.08 o 
  -9  -5   2       54.35       55.20      5.42 o 
  -8  -5   2     1488.80     1468.61     15.78 o 
  -7  -5   2     2099.24     2108.93     22.76 o 
  -6  -5   2       18.84       28.32      1.67 o 
  -5  -5   2       67.65       69.19      2.22 o 
  -4  -5   2     3428.25     3654.42     32.81 o 
  -3  -5   2     7106.62     7367.76     76.99 o 
  -2  -5   2     4779.44     5268.97     74.44 o 
  -1  -5   2     3960.20     4103.37     52.51 o 
   0  -5   2     4101.35     3932.31     48.03 o 
   1  -5   2     3747.29     3761.92     53.04 o 
   2  -5   2       59.75       59.77      4.10 o 
   3  -5   2     5896.24     6208.09     87.01 o 
   5  -5   2     6016.39     6894.30    130.36 o 
   6  -5   2       64.83       65.37      3.27 o 
   7  -5   2     5772.53     5717.95     97.84 o 
   8  -5   2     3446.06     3585.21     49.30 o 
   9  -5   2       54.14       58.38      3.34 o 
  10  -5   2      405.30      370.20      6.51 o 
  11  -5   2     1434.29     1565.12     19.53 o 
  12  -5   2     3017.08     2973.98     38.47 o 
  13  -5   2       56.01       45.70      3.36 o 
  14  -5   2      689.64      654.98     12.43 o 
  15  -5   2     1738.17     1738.57     38.30 o 
  16  -5   2       98.95      105.54      9.81 o 
 -14  -4   2      132.38      125.23      8.26 o 
 -13  -4   2        5.84       -2.08      1.95 o 
 -12  -4   2     1002.86     1033.80     17.11 o 
 -11  -4   2     1348.62     1313.72     17.87 o 
 -10  -4   2       10.93        7.12      1.70 o 
  -9  -4   2      449.23      428.72      7.57 o 
  -8  -4   2     2768.91     2836.99     25.80 o 
  -7  -4   2      280.69      289.75      4.29 o 
  -6  -4   2      265.31      245.41      3.97 o 
  -5  -4   2     2661.16     2855.78     28.74 o 
  -4  -4   2     8853.01     9103.34     84.51 o 
  -3  -4   2     2390.24     2437.28     24.05 o 
  -2  -4   2     3493.16     4001.52     48.47 o 
  -1  -4   2     3651.00     3414.47     78.10 o 
   0  -4   2     3622.10     3560.81     49.27 o 
   1  -4   2     1470.51     1415.45     20.86 o 
   2  -4   2      717.45      751.09     30.37 o 
   3  -4   2     3324.85     3483.47     88.16 o 
   5  -4   2      618.09      699.93     14.96 o 
   6  -4   2     4642.49     4991.08     76.96 o 
   7  -4   2     4712.72     4793.77     55.89 o 
   8  -4   2     1372.19     1411.00     18.35 o 
   9  -4   2      687.84      668.50      9.50 o 
  10  -4   2     5982.61     6075.82     65.29 o 
  11  -4   2     3512.76     3597.58     46.19 o 
  12  -4   2      740.06      730.62     12.71 o 
  13  -4   2      451.79      437.38      9.38 o 
  14  -4   2     1707.15     1688.54     36.99 o 
  15  -4   2      624.90      611.21     18.51 o 
  16  -4   2       17.03        8.71      5.40 o 
 -14  -3   2       61.95       44.86      4.00 o 
 -13  -3   2      251.75      233.77      7.82 o 
 -12  -3   2     1916.96     1859.49     30.88 o 
 -11  -3   2     1504.33     1493.85     19.59 o 
 -10  -3   2       50.40       41.61      2.92 o 
  -9  -3   2     1271.59     1292.50     19.26 o 
  -8  -3   2     1094.14     1162.26     11.80 o 
  -7  -3   2     1052.66     1082.32     10.24 o 
  -6  -3   2       52.81       71.71      1.84 o 
  -5  -3   2     9144.83     9577.32     86.96 o 
  -4  -3   2     5666.10     5945.99     55.61 o 
  -3  -3   2      197.06      279.15      8.63 o 
  -2  -3   2     2678.21     2761.44     60.78 o 
  -1  -3   2     3649.66     3612.45     80.27 o 
   0  -3   2     1361.60     1328.84     20.46 o 
   1  -3   2      148.97      194.02      3.94 o 
   2  -3   2       19.30       37.41      1.85 o 
   3  -3   2    21037.30       -0.65      0.32 o 
   4  -3   2     6347.77     6630.66    157.21 o 
   5  -3   2        2.02        6.39      0.78 o 
   6  -3   2     4000.80     4088.82     58.54 o 
   7  -3   2     6946.00     7202.85     75.66 o 
   8  -3   2     1302.71     1378.23     19.71 o 
   9  -3   2      271.44      286.67      5.39 o 
  10  -3   2     1607.08     1650.37     23.33 o 
  11  -3   2     1822.02     1818.35     22.37 o 
  12  -3   2        9.65        9.26      2.14 o 
  13  -3   2      640.44      652.71     18.36 o 
  14  -3   2      522.05      495.73     15.99 o 
  15  -3   2      135.84      125.38     10.66 o 
  16  -3   2        5.16       -1.72      4.57 o 
 -15  -2   2      553.48      572.84     27.14 o 
 -14  -2   2       19.45       15.08      2.84 o 
 -13  -2   2     1153.91     1164.66     32.23 o 
 -12  -2   2     2326.01     2364.89     37.56 o 
 -11  -2   2      148.21      125.55      4.56 o 
 -10  -2   2      401.11      403.37     10.28 o 
  -9  -2   2     2876.56     2931.30     33.62 o 
  -8  -2   2     2960.77     3099.00     26.27 o 
  -7  -2   2     2427.32     2515.42     20.13 o 
  -6  -2   2     2287.63     2257.03     18.87 o 
  -5  -2   2     5060.51     5321.82     51.94 o 
  -4  -2   2     1632.50     1666.76     20.98 o 
  -3  -2   2     4675.15     5179.89     71.42 o 
  -1  -2   2     3989.79     3942.73    156.60 o 
   4  -2   2      294.40      358.35     13.86 o 
   5  -2   2      432.20      397.34     10.20 o 
   6  -2   2     8437.42     9119.46    138.20 o 
   7  -2   2     2468.77     2568.69     22.69 o 
   8  -2   2        7.07        5.15      1.24 o 
   9  -2   2     1629.60     1728.34     17.44 o 
  10  -2   2     3266.02     3220.53     30.78 o 
  11  -2   2      310.82      315.71      6.53 o 
  12  -2   2      281.86      269.52      7.07 o 
  13  -2   2     1219.81     1211.38     22.55 o 
  14  -2   2      903.47      956.96     19.50 o 
  15  -2   2       78.69       73.75      6.19 o 
  16  -2   2      339.89      372.33     23.47 o 
 -15  -1   2      142.30      122.20      7.82 o 
 -14  -1   2      453.34      472.18     10.72 o 
 -13  -1   2     1740.84     1748.01     32.06 o 
 -12  -1   2      761.07      727.99     16.68 o 
 -11  -1   2      186.22      175.69      5.12 o 
 -10  -1   2      384.92      380.00      6.81 o 
  -9  -1   2     6222.36     6271.26     57.31 o 
  -8  -1   2     3473.86     3577.64     33.56 o 
  -7  -1   2        5.31        9.85      1.38 o 
  -6  -1   2     3467.62     3730.65     34.28 o 
  -5  -1   2     6543.35     6809.24     72.35 o 
  -4  -1   2      147.99      139.00      3.28 o 
  -3  -1   2     2762.09     3035.60     52.89 o 
   1  -1   2     1171.55     1289.19     18.54 o 
   2  -1   2     5596.34     5851.50    137.52 o 
   3  -1   2     2418.68     2360.69     42.17 o 
   4  -1   2     1992.65     2112.18     31.27 o 
   5  -1   2     5136.06     5333.57     58.01 o 
   6  -1   2     6256.35     6523.42     58.38 o 
   7  -1   2      930.62      975.40     10.35 o 
   8  -1   2      299.32      348.68      6.03 o 
   9  -1   2     3149.77     3156.17     30.01 o 
  10  -1   2     1053.78     1090.90     13.44 o 
  11  -1   2       82.06       84.51      3.36 o 
  12  -1   2     1354.22     1390.72     21.46 o 
  13  -1   2     1100.90     1121.54     21.52 o 
  14  -1   2      870.94      860.84     18.32 o 
  15  -1   2      205.68      197.85      9.58 o 
 -15   0   2        0.57       -5.18      4.41 o 
 -14   0   2      769.11      754.00     14.35 o 
 -13   0   2     1046.91     1030.13     15.16 o 
 -12   0   2      904.99      886.43     14.50 o 
 -11   0   2       17.79       17.30      1.63 o 
 -10   0   2      550.36      585.79      8.18 o 
  -9   0   2    13819.76    13609.39    131.16 o 
  -8   0   2      641.35      656.14      7.20 o 
  -7   0   2      959.92      945.28     14.66 o 
  -6   0   2     7582.35     7606.16     73.48 o 
  -5   0   2     3663.69     3923.45     47.66 o 
  -4   0   2      675.45      803.09     12.62 o 
  -3   0   2     2785.83     2852.45     49.58 o 
  -1   0   2     2259.00     2428.75     45.70 o 
   0   0   2     1366.54     1457.07     35.38 o 
   1   0   2      990.28     1194.26     15.04 o 
   3   0   2     1256.33     1361.30     20.44 o 
   4   0   2     5024.43     5407.81     69.72 o 
   5   0   2    11683.16    12561.95    170.69 o 
   6   0   2     5029.58     5400.02     49.43 o 
   7   0   2        5.27        1.01      0.83 o 
   8   0   2     2736.36     2725.21     24.41 o 
   9   0   2     3389.84     3527.05     40.47 o 
  10   0   2      825.58      873.14     12.64 o 
  11   0   2       80.47       75.24      3.53 o 
  12   0   2     2009.69     2044.52     26.01 o 
  13   0   2     1155.83     1171.25     18.90 o 
  14   0   2      227.89      227.40     10.31 o 
  15   0   2      386.46      350.53     17.29 o 
 -16   1   2       70.44       55.32      4.83 o 
 -15   1   2      366.31      359.72     10.45 o 
 -14   1   2      949.93      926.26     16.34 o 
 -13   1   2     1153.31     1138.95     18.49 o 
 -12   1   2       58.04       51.60      2.87 o 
 -11   1   2     1324.71     1329.56     17.24 o 
 -10   1   2     3504.14     3581.93     33.43 o 
  -9   1   2     3741.19     3792.77     34.94 o 
  -8   1   2      611.01      594.66      7.01 o 
  -7   1   2     2453.46     2589.98     21.34 o 
  -6   1   2     6093.74     6297.84     71.85 o 
  -5   1   2     3222.66     3529.04     38.15 o 
  -4   1   2     1095.35     1098.96     16.59 o 
  -3   1   2     1299.07     1320.91     34.96 o 
  -2   1   2      643.67      377.99     10.68 o 
  -1   1   2      660.82      778.12     19.44 o 
   1   1   2     1655.30     2067.18     37.42 o 
   3   1   2      690.60      786.80     14.72 o 
   5   1   2     4617.90     4726.02     43.28 o 
   6   1   2      916.93      933.24     10.06 o 
   7   1   2      647.74      702.65      8.45 o 
   8   1   2     3554.86     3668.16     35.29 o 
   9   1   2     3664.80     3712.10     47.26 o 
  10   1   2      973.59      942.25     13.58 o 
  11   1   2     1357.16     1333.10     20.36 o 
  12   1   2     2200.82     2200.51     31.27 o 
  13   1   2      532.18      532.41     15.52 o 
  14   1   2       43.21       36.56      6.24 o 
 -16   2   2       12.41        2.78      2.75 o 
 -15   2   2      842.48      815.49     15.30 o 
 -14   2   2     1104.60     1084.00     18.13 o 
 -13   2   2     1519.73     1544.90     20.72 o 
 -12   2   2      330.91      327.57      6.92 o 
 -11   2   2     2322.80     2359.08     24.99 o 
 -10   2   2      804.83      882.77     10.77 o 
  -9   2   2     1505.92     1470.87     14.78 o 
  -8   2   2      739.28      756.17      9.02 o 
  -7   2   2     5146.43     5151.57     60.24 o 
  -6   2   2     6046.27     6202.40     71.57 o 
  -5   2   2      580.70      639.86      9.04 o 
  -4   2   2     1152.71     1186.54     42.70 o 
  -3   2   2     4495.57     3723.60    373.64 o 
  -2   2   2     1780.69     2212.30     44.61 o 
   1   2   2      203.22      101.77      5.14 o 
   2   2   2     2168.16     2178.12     67.00 o 
   3   2   2     5382.50     5933.69     63.07 o 
   4   2   2     3588.74     3553.15     32.41 o 
   5   2   2     1359.74     1374.79     15.57 o 
   6   2   2        0.63        0.86      0.73 o 
   7   2   2     2133.46     2108.03     22.79 o 
   8   2   2     5024.98     5007.01     51.49 o 
   9   2   2     1628.01     1658.90     21.16 o 
  10   2   2        4.19        4.10      1.74 o 
  11   2   2     2119.67     2097.11     29.88 o 
  12   2   2     1561.49     1563.30     23.84 o 
  13   2   2       92.00       92.13      6.05 o 
  14   2   2       32.43       30.27      5.96 o 
 -16   3   2       98.08       87.12      7.00 o 
 -15   3   2     1054.52     1058.40     21.50 o 
 -14   3   2     1059.30     1053.84     17.96 o 
 -13   3   2      325.08      326.96      9.07 o 
 -12   3   2      632.84      638.02     10.25 o 
 -11   3   2     1635.81     1592.23     19.95 o 
 -10   3   2      767.16      804.01     12.39 o 
  -9   3   2      106.48      111.39      3.60 o 
  -8   3   2     3773.62     3820.99     45.62 o 
  -7   3   2     8651.71     9028.25    103.57 o 
  -6   3   2     1810.83     1907.44     20.81 o 
  -5   3   2     2359.24     2692.26     33.79 o 
  -3   3   2      702.18      557.27     20.08 o 
  -2   3   2     4693.62     5055.17    119.35 o 
  -1   3   2      265.67      208.82      4.81 o 
   1   3   2     2991.06     2668.18    108.31 o 
   2   3   2      726.48      874.00     14.19 o 
   3   3   2     4212.83     4351.53     81.73 o 
   4   3   2     2729.29     2908.60     28.87 o 
   5   3   2       83.73       82.45      2.91 o 
   6   3   2      754.03      744.19      9.30 o 
   7   3   2     2168.34     2278.74     24.17 o 
   8   3   2     2241.16     2410.93     26.54 o 
   9   3   2        7.95        4.51      1.41 o 
  10   3   2       34.06       34.22      2.53 o 
  11   3   2     1773.55     1737.11     25.40 o 
  12   3   2      453.56      445.39     11.16 o 
  13   3   2        7.71        1.28      2.98 o 
 -17   4   2       40.22       29.43      6.68 o 
 -16   4   2      234.65      219.01     12.52 o 
 -15   4   2     1245.14     1223.35     30.31 o 
 -14   4   2      124.17      125.51      5.31 o 
 -13   4   2       71.08       63.62      3.34 o 
 -12   4   2     1760.53     1707.50     21.47 o 
 -11   4   2     2118.01     2053.76     24.61 o 
 -10   4   2      694.48      700.56     10.17 o 
  -9   4   2      794.08      794.95     10.85 o 
  -8   4   2     7841.91     7958.73     83.75 o 
  -7   4   2     4815.46     5044.31     59.61 o 
  -6   4   2        9.44       12.02      1.65 o 
  -5   4   2     1457.82     1434.63     19.18 o 
  -4   4   2     5660.48     5443.74    109.59 o 
  -3   4   2    10522.18     8845.62   1385.08 o 
  -2   4   2      398.27      465.63     11.01 o 
   1   4   2      463.85      424.15      7.70 o 
   2   4   2     1218.18     1295.32     14.93 o 
   3   4   2     5250.05     5306.12     55.92 o 
   4   4   2     2783.35     2891.81     43.26 o 
   5   4   2       26.91       33.52      1.53 o 
   6   4   2     2157.44     2234.72     21.84 o 
   7   4   2     3271.98     3275.24     33.79 o 
   8   4   2     1856.70     1854.57     21.33 o 
   9   4   2      386.11      388.54      8.31 o 
  10   4   2       85.58       77.32      4.08 o 
  11   4   2     2899.67     2951.26     49.60 o 
  12   4   2      763.03      757.24     14.11 o 
  13   4   2       26.19       22.22      3.73 o 
 -17   5   2      120.90      126.46     10.94 o 
 -16   5   2      558.11      555.44     13.62 o 
 -15   5   2      820.24      804.25     15.13 o 
 -14   5   2        4.07        1.94      1.70 o 
 -13   5   2      342.02      322.95      6.87 o 
 -12   5   2     3180.95     3116.35     35.94 o 
 -11   5   2     1605.02     1619.03     20.07 o 
 -10   5   2      129.07      122.80      3.50 o 
  -9   5   2     2389.79     2425.26     27.64 o 
  -8   5   2     3386.09     3411.81     48.09 o 
  -6   5   2      110.73      100.04      2.45 o 
  -5   5   2     1764.36     1709.99     18.54 o 
  -3   5   2     3147.05     3531.09     36.12 o 
  -2   5   2     1322.79     1375.13     49.72 o 
  -1   5   2     3514.30     3383.13     35.87 o 
   0   5   2     4281.96     2577.61     41.46 o 
   1   5   2      267.32      269.64      5.53 o 
   2   5   2     2465.16     2447.55     26.77 o 
   3   5   2     2104.79     2251.71     25.16 o 
   4   5   2     1378.77     1411.69     15.53 o 
   5   5   2      335.04      333.58      5.34 o 
   6   5   2     2154.62     2159.95     23.24 o 
   7   5   2     1636.84     1661.61     18.81 o 
   8   5   2      250.51      255.68      5.81 o 
   9   5   2      653.72      660.43     12.03 o 
  10   5   2      991.30     1043.84     17.10 o 
  11   5   2      547.16      527.71     10.93 o 
  12   5   2       52.34       44.52      3.53 o 
 -17   6   2      601.52      600.19     27.57 o 
 -16   6   2     1339.78     1352.61     35.12 o 
 -15   6   2      516.27      494.17      9.46 o 
 -14   6   2       69.72       66.95      3.52 o 
 -13   6   2     1677.47     1631.43     20.98 o 
 -12   6   2     2671.79     2614.62     30.69 o 
 -11   6   2      725.82      712.72     10.55 o 
 -10   6   2      555.34      566.56      8.63 o 
  -9   6   2     3919.78     3820.05     41.96 o 
  -8   6   2     1075.73      991.13     12.56 o 
  -7   6   2      308.57      322.49      6.43 o 
  -6   6   2      640.24      606.64      6.82 o 
  -5   6   2     3921.71     3744.65     36.57 o 
  -4   6   2    10213.00    10452.88    143.89 o 
  -3   6   2      194.84      222.05      3.13 o 
  -2   6   2     1592.56     1564.60     25.12 o 
  -1   6   2     7209.44     7200.68    154.33 o 
   0   6   2     1026.31     1057.92     17.28 o 
   2   6   2     4475.24     4301.83    175.64 o 
   3   6   2    10524.70    10299.12    120.21 o 
   4   6   2     1151.72     1124.15     14.09 o 
   5   6   2      152.80      154.49      3.49 o 
   6   6   2     1275.46     1312.07     15.34 o 
   7   6   2     1421.66     1408.19     16.59 o 
   8   6   2      130.34      137.40      4.81 o 
   9   6   2     1659.42     1642.82     24.03 o 
  10   6   2      734.73      724.92     13.29 o 
  11   6   2      256.61      266.44      8.78 o 
 -17   7   2      616.68      602.18     22.47 o 
 -16   7   2      826.13      806.25     14.29 o 
 -15   7   2      185.16      170.76      5.29 o 
 -14   7   2      687.52      670.32     11.05 o 
 -13   7   2     3405.41     3345.40     38.57 o 
 -12   7   2     2409.69     2293.63     27.34 o 
 -11   7   2        5.17        5.49      1.37 o 
 -10   7   2     2065.38     2013.28     23.76 o 
  -9   7   2     1174.55     1184.50     14.86 o 
  -8   7   2     1171.86     1210.70     14.81 o 
  -7   7   2        3.78       10.16      1.06 o 
  -6   7   2     1775.12     1778.62     19.08 o 
  -5   7   2     3033.74     3155.96     32.10 o 
  -4   7   2     1418.47     1588.40     18.56 o 
  -3   7   2      560.78      565.38      7.66 o 
  -2   7   2     2939.03     3033.92     52.51 o 
  -1   7   2     3035.00     3182.46     37.96 o 
   1   7   2     2021.45     1951.88     28.06 o 
   2   7   2     4953.52     4851.66     58.39 o 
   3   7   2       24.20       29.07      2.15 o 
   4   7   2      523.30      494.86     10.64 o 
   5   7   2     1007.17      985.22     12.86 o 
   6   7   2     1063.11     1022.20     12.56 o 
   7   7   2      198.77      195.78      4.37 o 
   8   7   2      638.74      669.05     10.72 o 
   9   7   2     1631.43     1649.71     23.94 o 
  10   7   2      851.60      854.24     18.42 o 
  11   7   2        3.01        2.65      2.62 o 
 -17   8   2      831.10      848.41     19.61 o 
 -16   8   2      813.83      827.04     14.38 o 
 -15   8   2       20.02       14.38      2.81 o 
 -14   8   2      720.59      714.57     11.45 o 
 -13   8   2     1613.36     1669.87     21.26 o 
 -12   8   2      218.59      229.40      5.24 o 
 -11   8   2      532.83      515.34      8.27 o 
 -10   8   2     3125.79     2958.94     33.43 o 
  -9   8   2     3030.43     2976.45     33.22 o 
  -8   8   2      149.29      152.47      4.19 o 
  -7   8   2     1192.82     1156.15     14.76 o 
  -6   8   2     6987.63     6871.02     67.84 o 
  -5   8   2     5334.80     5074.99     66.45 o 
  -4   8   2      468.62      515.26     12.58 o 
  -3   8   2     1457.16     1459.00     22.94 o 
  -2   8   2     4796.62     4433.20    285.60 o 
  -1   8   2     2208.09     2294.41     34.75 o 
   0   8   2     1123.83     1120.15     15.40 o 
   1   8   2     3225.91     3150.12     39.02 o 
   2   8   2     1431.97     1425.45     19.65 o 
   3   8   2      170.36      158.06      4.58 o 
   4   8   2      259.86      283.15      8.98 o 
   5   8   2     2500.98     2482.37     32.92 o 
   6   8   2     1007.58     1007.60     16.17 o 
   7   8   2       37.36       44.63      3.01 o 
   8   8   2     1057.74     1014.87     17.59 o 
   9   8   2      779.90      755.71     16.77 o 
  10   8   2      314.99      318.10     17.12 o 
 -17   9   2      548.38      534.69     13.72 o 
 -16   9   2      269.36      272.82      8.00 o 
 -15   9   2       92.73       91.20      3.91 o 
 -14   9   2      592.89      583.30      9.78 o 
 -13   9   2     1246.45     1209.71     16.21 o 
 -12   9   2       67.28       53.89      2.62 o 
 -11   9   2      743.77      742.45     10.45 o 
 -10   9   2     4673.63     4501.69     55.95 o 
  -9   9   2     4386.89     4355.07     53.82 o 
  -8   9   2      246.57      266.62      5.37 o 
  -7   9   2     2021.39     1992.81     23.75 o 
  -6   9   2     2944.02     2995.63     33.84 o 
  -5   9   2      930.54      950.14     13.86 o 
  -4   9   2      386.98      386.52      6.66 o 
  -3   9   2     2779.61     2830.71     42.27 o 
  -2   9   2     3979.07     4030.52     50.77 o 
  -1   9   2        1.62        5.83      1.42 o 
   0   9   2      563.81      521.06      8.47 o 
   1   9   2     2728.11     2597.16     33.02 o 
   2   9   2      458.44      452.28      8.42 o 
   3   9   2      118.69      121.54      4.94 o 
   4   9   2     1758.79     1687.96     23.74 o 
   5   9   2     2869.82     2817.54     37.17 o 
   6   9   2      460.43      459.93      9.73 o 
   7   9   2      551.97      564.45     10.16 o 
   8   9   2     1409.61     1390.54     22.62 o 
   9   9   2      628.42      608.66     14.81 o 
 -17  10   2      174.81      175.67     11.36 o 
 -16  10   2        8.53       -0.09      3.03 o 
 -15  10   2      359.43      361.41      9.09 o 
 -14  10   2     1760.34     1718.28     25.56 o 
 -13  10   2      254.23      252.13      6.95 o 
 -12  10   2      137.37      139.29      5.51 o 
 -11  10   2     1909.51     1951.50     27.11 o 
 -10  10   2     3771.41     3743.14     47.36 o 
  -9  10   2       63.95       62.40      3.20 o 
  -8  10   2     1252.20     1187.19     19.20 o 
  -7  10   2     2839.07     2845.91     36.14 o 
  -6  10   2     2548.89     2579.81     29.71 o 
  -5  10   2      200.50      207.92      4.34 o 
  -4  10   2     2436.96     2397.65     35.16 o 
  -3  10   2     4653.74     4513.75     56.74 o 
  -2  10   2     1998.61     1859.67     25.28 o 
  -1  10   2       49.71       61.91      5.12 o 
   0  10   2      358.43      369.02     11.50 o 
   1  10   2      569.99      556.24      9.45 o 
   2  10   2     1323.85     1298.09     20.87 o 
   3  10   2      350.65      351.27      7.64 o 
   4  10   2     2793.98     2775.25     36.62 o 
   5  10   2     1893.04     1835.76     26.20 o 
   6  10   2       15.30       11.41      2.38 o 
   7  10   2      528.19      502.67     10.90 o 
   8  10   2     1072.66     1054.91     21.29 o 
 -16  11   2        1.86        1.45      3.37 o 
 -15  11   2      381.86      373.43      9.32 o 
 -14  11   2     1671.05     1638.88     25.44 o 
 -13  11   2       31.93       38.29      4.60 o 
 -12  11   2      381.62      363.94     10.71 o 
 -11  11   2     1133.37     1166.18     18.03 o 
 -10  11   2      536.75      512.30     10.82 o 
  -9  11   2       63.08       63.23      3.25 o 
  -8  11   2      814.59      794.86     12.85 o 
  -7  11   2     3135.53     3143.72     39.79 o 
  -6  11   2      683.54      683.55     10.07 o 
  -5  11   2      100.42      113.15      3.64 o 
  -4  11   2     3083.62     3110.13     45.04 o 
  -3  11   2     2211.29     2173.58     35.61 o 
  -2  11   2      369.04      366.46      7.24 o 
  -1  11   2      635.26      632.65     12.38 o 
   0  11   2      439.79      419.82     10.34 o 
   1  11   2     2381.24     2356.01     36.46 o 
   2  11   2      181.70      183.41      5.07 o 
   3  11   2      247.15      239.69      6.21 o 
   4  11   2     1236.37     1218.22     19.56 o 
   5  11   2      294.07      292.48      7.61 o 
   6  11   2        1.42        1.78      1.99 o 
   7  11   2      768.98      751.13     16.05 o 
 -16  12   2      530.12      531.40     19.71 o 
 -15  12   2      440.67      440.02     11.40 o 
 -14  12   2     1546.80     1582.95     26.96 o 
 -13  12   2      302.91      299.88      8.59 o 
 -12  12   2      854.39      866.58     16.52 o 
 -11  12   2     1112.17     1137.71     19.89 o 
 -10  12   2      358.11      349.78      8.59 o 
  -9  12   2      539.88      512.98      9.69 o 
  -8  12   2     2796.89     2758.94     50.59 o 
  -7  12   2     1725.04     1675.34     23.34 o 
  -6  12   2      160.39      156.42      4.62 o 
  -5  12   2     3344.93     3285.02     47.73 o 
  -4  12   2     2460.46     2432.08     36.53 o 
  -3  12   2      690.84      664.45     12.74 o 
  -2  12   2       17.03       22.10      2.22 o 
  -1  12   2     1002.01      990.31     22.47 o 
   0  12   2     1471.92     1438.27     24.33 o 
   1  12   2      612.06      602.83     13.13 o 
   2  12   2      200.62      196.37      7.10 o 
   3  12   2     1135.93     1109.37     16.94 o 
   4  12   2      693.42      690.92     12.44 o 
   5  12   2       13.01        8.06      2.18 o 
   6  12   2      362.87      376.29     10.13 o 
 -16  13   2      671.86      642.34     22.04 o 
 -15  13   2      321.32      307.26     11.11 o 
 -14  13   2      679.74      685.62     14.79 o 
 -13  13   2       53.65       44.62      3.86 o 
 -12  13   2      735.13      717.19     14.58 o 
 -11  13   2      728.27      725.12     14.44 o 
 -10  13   2       53.86       52.04      3.94 o 
  -9  13   2     1200.94     1190.02     18.19 o 
  -8  13   2     2784.16     2778.35     36.51 o 
  -7  13   2      916.04      916.61     16.88 o 
  -6  13   2       66.10       57.55      3.30 o 
  -5  13   2     2845.67     2848.07     37.70 o 
  -4  13   2      344.50      370.13     11.50 o 
  -3  13   2      414.08      418.69      9.60 o 
  -2  13   2      305.73      300.20      6.61 o 
  -1  13   2     3235.91     3183.69     42.60 o 
   0  13   2     1521.73     1472.92     25.33 o 
   1  13   2        6.23       11.16      4.03 o 
   2  13   2      580.07      551.29     13.05 o 
   3  13   2     1022.44     1004.20     20.04 o 
   4  13   2      486.10      484.31     15.09 o 
   5  13   2       38.08       33.36      6.10 o 
 -15  14   2       67.83       58.14      6.51 o 
 -14  14   2      208.33      206.27      7.57 o 
 -13  14   2      538.74      546.35     12.62 o 
 -12  14   2     1091.66     1066.04     19.66 o 
 -11  14   2      489.48      482.67     12.52 o 
 -10  14   2       83.62       78.09      4.01 o 
  -9  14   2     1067.11     1056.93     19.19 o 
  -8  14   2     1701.90     1705.28     27.94 o 
  -7  14   2       22.98       19.91      2.79 o 
  -6  14   2      239.51      250.83     15.81 o 
  -5  14   2     3316.76     3309.85     43.62 o 
  -4  14   2      217.17      217.51      6.73 o 
  -3  14   2       76.09       74.32      4.28 o 
  -2  14   2     1532.30     1554.02     26.35 o 
  -1  14   2     2241.23     2249.48     31.65 o 
   0  14   2      510.06      497.44     10.46 o 
   1  14   2       26.32       24.05      3.23 o 
   2  14   2      885.16      895.78     34.37 o 
   3  14   2     1049.00     1055.40     25.20 o 
 -14  15   2       69.39       61.11      6.14 o 
 -13  15   2      631.59      646.89     14.14 o 
 -12  15   2      695.48      696.79     14.65 o 
 -11  15   2       13.76       31.19      5.27 o 
 -10  15   2      371.73      355.30      9.35 o 
  -9  15   2     1475.02     1464.34     25.09 o 
  -8  15   2      605.15      612.30     13.26 o 
  -7  15   2      255.01      232.70      7.39 o 
  -6  15   2      306.32      326.57      8.91 o 
  -5  15   2     3297.21     3297.04     43.98 o 
  -4  15   2       58.76       52.25      3.80 o 
  -3  15   2      184.90      187.85      7.36 o 
  -2  15   2     1167.48     1165.87     21.67 o 
  -1  15   2     1627.29     1573.06     30.30 o 
   0  15   2      228.97      221.46      7.95 o 
   1  15   2      205.55      208.37     18.48 o 
   2  15   2      920.88      949.67     23.48 o 
 -13  16   2      838.60      870.87     20.25 o 
 -12  16   2      148.75      146.91      7.09 o 
 -11  16   2      220.67      238.91      8.73 o 
 -10  16   2      681.26      661.91     14.19 o 
  -9  16   2      684.36      684.27     19.03 o 
  -8  16   2      110.31      103.09      8.61 o 
  -7  16   2      405.44      406.17     10.59 o 
  -6  16   2      618.66      630.39     14.04 o 
  -5  16   2     1733.85     1714.12     25.86 o 
  -4  16   2       53.71       50.45      4.03 o 
  -3  16   2      214.06      212.26      7.44 o 
  -2  16   2      859.59      878.56     21.23 o 
  -1  16   2      376.39      375.80     15.20 o 
   0  16   2        0.49        3.11      3.99 o 
 -11  17   2      273.38      283.70      8.73 o 
 -10  17   2      924.99      910.91     18.13 o 
  -9  17   2      856.45      886.97     17.88 o 
  -8  17   2        4.93        7.59      2.54 o 
  -7  17   2      524.76      530.71     12.90 o 
  -6  17   2      769.09      794.43     16.86 o 
  -5  17   2      834.21      828.11     18.80 o 
  -4  17   2        5.10        5.17      2.80 o 
  -3  17   2      760.56      786.38     19.76 o 
   6 -19   3      697.92      714.70     18.25 o 
   2 -18   3      571.62      578.84     20.09 o 
   3 -18   3        0.06       -0.37      2.19 o 
   4 -18   3      646.94      703.41     16.57 o 
   5 -18   3     1258.93     1270.26     25.41 o 
   6 -18   3       70.67       74.90      4.19 o 
  11 -18   3      320.25      341.16     10.37 o 
   0 -17   3      939.43      983.16     22.89 o 
   1 -17   3     1492.95     1623.00     32.95 o 
   2 -17   3      628.94      655.30     12.81 o 
   3 -17   3      145.67      157.23      6.99 o 
   4 -17   3      938.51     1006.43     16.56 o 
   5 -17   3     1009.10     1056.64     16.85 o 
   6 -17   3      177.39      175.08     10.48 o 
  10 -17   3       24.59       25.69      2.50 o 
  11 -17   3      233.31      255.28      8.76 o 
  12 -17   3      882.01      941.62     23.32 o 
  13 -17   3      284.79      303.66     11.28 o 
  -2 -16   3      509.85      507.53     21.55 o 
  -1 -16   3        9.21        7.13      2.97 o 
   0 -16   3      381.91      382.10      9.34 o 
   1 -16   3      125.12      122.40      5.09 o 
   2 -16   3        0.77       -0.04      1.70 o 
   3 -16   3      923.00      961.90     16.00 o 
   4 -16   3     1002.45     1052.79     18.64 o 
   5 -16   3      643.52      653.40     11.22 o 
   6 -16   3      554.42      536.40     17.99 o 
   7 -16   3     2277.07     2302.50     68.98 o 
  10 -16   3      527.00      550.66     10.89 o 
  11 -16   3     1164.11     1224.46     24.07 o 
  12 -16   3      397.62      420.66     18.71 o 
  13 -16   3       56.75       51.17      8.70 o 
  14 -16   3      222.71      229.72     10.42 o 
  -4 -15   3      876.27      914.68     22.67 o 
  -3 -15   3      957.62     1000.59     30.95 o 
  -2 -15   3      173.05      181.39      6.41 o 
  -1 -15   3      632.81      659.69     13.05 o 
   0 -15   3     1629.34     1690.93     25.43 o 
   1 -15   3      115.35      114.02      4.63 o 
   2 -15   3       34.31       28.60      2.55 o 
   3 -15   3     1333.06     1368.09     22.34 o 
   4 -15   3     2143.54     2282.59     45.00 o 
   5 -15   3      257.50      269.46      9.24 o 
   6 -15   3      331.84      323.39      8.76 o 
   7 -15   3     1043.28     1063.73     26.48 o 
   8 -15   3      502.96      520.14     15.26 o 
   9 -15   3       76.16       67.44      6.08 o 
  10 -15   3      635.85      673.57     14.40 o 
  11 -15   3     2049.62     2180.38     39.23 o 
  12 -15   3      785.70      778.62     17.63 o 
  13 -15   3       12.45        6.94      2.75 o 
  14 -15   3      981.95     1025.19     22.92 o 
  15 -15   3      579.41      577.40     19.32 o 
  -5 -14   3      431.50      450.74     14.44 o 
  -4 -14   3      805.99      846.19     16.14 o 
  -3 -14   3       98.39       95.19      4.95 o 
  -2 -14   3      154.16      162.89      5.85 o 
  -1 -14   3     1514.33     1524.56     23.24 o 
   0 -14   3     1064.05     1059.78     17.27 o 
   1 -14   3      113.17      113.86      4.34 o 
   2 -14   3      283.86      287.16      6.48 o 
   3 -14   3     1849.28     1942.97     26.78 o 
   4 -14   3     1180.37     1191.41     23.20 o 
   5 -14   3      189.99      191.84      7.51 o 
   6 -14   3      924.01      960.23     16.85 o 
   7 -14   3     2063.12     2093.05     29.86 o 
   8 -14   3      641.33      664.79     24.91 o 
   9 -14   3       54.37       60.49      7.48 o 
  10 -14   3     1664.88     1688.53     30.68 o 
  11 -14   3     2465.16     2557.20     45.23 o 
  12 -14   3        4.32       -3.05      2.14 o 
  13 -14   3      343.75      350.17     10.83 o 
  14 -14   3     1312.55     1337.59     28.07 o 
  15 -14   3      377.69      351.33     14.26 o 
  -6 -13   3      362.24      374.95     13.00 o 
  -5 -13   3     1355.93     1330.46     21.87 o 
  -4 -13   3      920.84      899.45     16.51 o 
  -3 -13   3      117.93       98.69      4.78 o 
  -2 -13   3      399.38      393.09      9.02 o 
  -1 -13   3     1732.17     1802.19     26.07 o 
   0 -13   3      864.05      865.79     14.48 o 
   1 -13   3       97.34       92.36      4.63 o 
   2 -13   3      590.06      591.88     10.38 o 
   3 -13   3     2956.12     2984.11     38.36 o 
   4 -13   3      154.64      156.46      6.51 o 
   5 -13   3      377.68      381.39      8.61 o 
   6 -13   3     1882.45     1878.76     22.15 o 
   7 -13   3     1216.18     1212.19     21.99 o 
   8 -13   3       20.76       18.89      5.08 o 
   9 -13   3     1508.56     1553.89     27.92 o 
  10 -13   3      965.49      999.43     20.21 o 
  11 -13   3     1050.19     1067.82     21.70 o 
  12 -13   3      246.08      244.78     21.54 o 
  13 -13   3     1392.56     1446.24     29.18 o 
  14 -13   3     1521.90     1507.93     30.76 o 
  15 -13   3      427.40      452.96     13.75 o 
  16 -13   3       60.23       44.83      5.94 o 
  -8 -12   3      741.27      745.08     21.20 o 
  -7 -12   3        2.30       -0.51      1.99 o 
  -6 -12   3      734.92      730.55     12.06 o 
  -5 -12   3     1780.35     1804.38     23.23 o 
  -4 -12   3      663.10      655.74     10.25 o 
  -3 -12   3     1783.78     1732.70     25.48 o 
  -2 -12   3      958.88      971.24     16.04 o 
  -1 -12   3     3799.16     3793.79     48.94 o 
   0 -12   3     1309.09     1284.68     19.71 o 
   1 -12   3      665.56      688.55     11.49 o 
   2 -12   3     3553.87     3642.66     46.00 o 
   3 -12   3      981.07      976.31     19.12 o 
   4 -12   3       61.86       58.04      2.92 o 
   5 -12   3     1307.60     1347.57     18.08 o 
   6 -12   3     2489.58     2508.32     30.79 o 
   7 -12   3     1328.64     1357.56     23.52 o 
   8 -12   3       70.65       70.14      2.42 o 
   9 -12   3     1116.11     1137.39     21.38 o 
  10 -12   3      738.18      750.21     15.84 o 
  11 -12   3      416.36      415.04     15.43 o 
  12 -12   3      214.93      224.80      8.00 o 
  13 -12   3     1247.16     1235.62     25.80 o 
  14 -12   3      523.20      541.20     26.27 o 
  15 -12   3        2.14       -2.95      2.75 o 
  16 -12   3      355.24      330.38     14.75 o 
  -9 -11   3      697.28      688.25     35.42 o 
  -8 -11   3      374.41      364.70      9.03 o 
  -7 -11   3      108.86       93.16      4.28 o 
  -6 -11   3     1597.37     1583.83     21.21 o 
  -5 -11   3     2213.48     2240.05     27.73 o 
  -4 -11   3       43.65       41.07      2.57 o 
  -3 -11   3     2346.96     2335.86     27.81 o 
  -2 -11   3     2287.50     2281.19     31.15 o 
  -1 -11   3     2120.06     2104.16     24.68 o 
   0 -11   3      609.80      604.13     10.44 o 
   1 -11   3     3594.72     3655.52     46.11 o 
   2 -11   3     1957.84     1944.74     25.77 o 
   3 -11   3      710.22      739.03     11.03 o 
   4 -11   3     1025.38     1034.57     14.33 o 
   5 -11   3     3023.94     3012.50     35.61 o 
   6 -11   3     2965.79     3009.89     35.74 o 
   7 -11   3     1097.74     1086.73     19.28 o 
   8 -11   3      645.59      668.95     10.21 o 
   9 -11   3     1995.76     2066.63     44.53 o 
  10 -11   3      578.03      578.96     13.17 o 
  11 -11   3       75.05       77.49      8.86 o 
  12 -11   3     2375.04     2331.26     36.71 o 
  13 -11   3     1446.01     1447.90     25.27 o 
  14 -11   3       43.34       44.81      4.12 o 
  15 -11   3      388.13      356.83     11.98 o 
  16 -11   3      458.24      481.86     18.64 o 
  -9 -10   3     1216.74     1205.95     32.30 o 
  -8 -10   3      163.54      167.54      7.45 o 
  -7 -10   3      921.41      905.82     13.97 o 
  -6 -10   3     2502.11     2525.08     30.85 o 
  -5 -10   3      681.81      672.61     10.78 o 
  -4 -10   3      105.76       92.40      3.54 o 
  -3 -10   3     3598.33     3550.72     40.26 o 
  -2 -10   3     1845.05     1840.39     19.60 o 
  -1 -10   3      343.03      344.28      7.08 o 
   0 -10   3      180.48      181.76      5.52 o 
   1 -10   3     3641.85     3605.33     45.19 o 
   2 -10   3     2816.78     2816.21     36.56 o 
   3 -10   3      494.44      500.96     12.77 o 
   4 -10   3      471.15      473.70      8.67 o 
   5 -10   3     2622.06     2650.03     40.52 o 
   6 -10   3     1175.43     1186.20     17.53 o 
   7 -10   3      437.52      451.99     13.59 o 
   8 -10   3     1911.56     2013.99     29.19 o 
   9 -10   3     2084.78     2193.33     38.23 o 
  10 -10   3      544.49      574.88     11.63 o 
  11 -10   3      976.40      956.78     17.53 o 
  12 -10   3     2035.84     2003.43     32.28 o 
  13 -10   3      900.31      899.62     17.80 o 
  14 -10   3       27.83       29.42      5.78 o 
  15 -10   3      836.45      843.89     18.04 o 
  16 -10   3      897.93      907.54     33.69 o 
 -10  -9   3     1522.18     1532.51     27.96 o 
  -9  -9   3      265.62      257.13      8.57 o 
  -8  -9   3      460.98      473.72      9.21 o 
  -7  -9   3     2631.16     2627.59     54.54 o 
  -6  -9   3     1476.38     1467.13     24.41 o 
  -5  -9   3      237.20      233.67      7.22 o 
  -4  -9   3      356.16      350.89      6.66 o 
  -3  -9   3     3622.12     3517.31     35.41 o 
  -2  -9   3     1452.65     1500.97     18.31 o 
  -1  -9   3       74.08       69.66      2.93 o 
   0  -9   3     1579.07     1588.92     35.25 o 
   1  -9   3     3304.81     3255.42     33.06 o 
   2  -9   3     2910.07     2996.95     38.36 o 
   3  -9   3       11.21       14.19      2.23 o 
   4  -9   3     3524.53     3670.78     54.04 o 
   5  -9   3     1428.44     1493.56     20.91 o 
   6  -9   3       70.31       81.01      4.89 o 
   7  -9   3      146.41      150.60      3.41 o 
   8  -9   3     2478.48     2495.44     35.35 o 
   9  -9   3     3444.99     3525.63     50.53 o 
  10  -9   3       11.95       13.27      2.02 o 
  11  -9   3     1602.77     1600.07     26.13 o 
  12  -9   3     1705.39     1701.45     23.36 o 
  13  -9   3      256.21      245.05      6.20 o 
  14  -9   3       54.58       47.23      3.20 o 
  15  -9   3     1554.54     1592.08     23.60 o 
  16  -9   3      621.66      633.65     15.35 o 
 -11  -8   3      755.55      744.89     16.75 o 
 -10  -8   3      471.10      467.67     12.13 o 
  -9  -8   3       20.62       15.96      4.05 o 
  -8  -8   3     1398.92     1385.39     17.27 o 
  -7  -8   3     2568.95     2581.33     31.16 o 
  -6  -8   3      895.71      930.15     13.42 o 
  -5  -8   3       31.20       35.36      2.79 o 
  -4  -8   3     1660.89     1674.21     18.33 o 
  -3  -8   3     2928.29     2873.58     29.18 o 
  -2  -8   3     1133.88     1125.59     14.13 o 
  -1  -8   3      436.63      467.49      8.74 o 
   0  -8   3     3819.72     3883.37    101.41 o 
   1  -8   3     2823.34     2758.32     31.96 o 
   2  -8   3      157.63      182.16      4.28 o 
   3  -8   3     2655.98     2705.69     34.65 o 
   4  -8   3     2582.43     2547.92     38.33 o 
   5  -8   3      470.30      500.60     10.84 o 
   6  -8   3      422.76      399.18      5.69 o 
   7  -8   3     2093.97     2142.70     27.16 o 
   8  -8   3     6690.89     6752.68     80.37 o 
   9  -8   3      822.62      766.48     11.23 o 
  10  -8   3      428.84      435.16     10.79 o 
  11  -8   3     1547.16     1546.08     21.39 o 
  12  -8   3     1257.42     1258.12     20.19 o 
  13  -8   3       30.04       26.56      3.21 o 
  14  -8   3      230.83      227.34      6.74 o 
  15  -8   3     1492.19     1517.40     22.98 o 
  16  -8   3      873.27      934.44     18.11 o 
  17  -8   3        1.69       -1.92      2.75 o 
 -12  -7   3      241.09      218.97      8.44 o 
 -11  -7   3     1182.36     1139.27     22.28 o 
 -10  -7   3      642.68      637.98     13.06 o 
  -9  -7   3       52.95       48.02      2.97 o 
  -8  -7   3     1718.18     1759.20     18.69 o 
  -7  -7   3     3199.77     3127.09     32.72 o 
  -6  -7   3      742.30      706.77      9.21 o 
  -5  -7   3      563.29      524.57      8.46 o 
  -4  -7   3     4156.03     4109.77     40.58 o 
  -3  -7   3     2143.45     2100.24     26.72 o 
  -2  -7   3      189.52      199.32      4.28 o 
  -1  -7   3     3215.05     3290.37     42.01 o 
   0  -7   3     5880.11     5862.80     69.13 o 
   1  -7   3     1299.27     1248.60     15.42 o 
   2  -7   3      519.51      536.15      8.53 o 
   3  -7   3     5675.67     5686.30     73.99 o 
   4  -7   3     1973.13     1972.38     29.94 o 
   5  -7   3      720.81      795.43     15.81 o 
   6  -7   3     2421.08     2600.79     33.83 o 
   7  -7   3     4397.88     4501.34     61.90 o 
   8  -7   3     1211.43     1214.12     14.64 o 
   9  -7   3       82.35       77.19      2.94 o 
  10  -7   3     1099.79     1099.52     15.93 o 
  11  -7   3     2440.71     2321.83     35.17 o 
  12  -7   3      155.04      160.58      5.03 o 
  13  -7   3       19.64       13.10      2.24 o 
  14  -7   3      303.36      295.55      7.57 o 
  15  -7   3     1450.14     1480.32     22.72 o 
  16  -7   3      205.82      199.15      7.58 o 
 -13  -6   3       24.95       18.94      2.68 o 
 -12  -6   3      969.62      956.23     31.13 o 
 -11  -6   3      913.57      905.35     18.05 o 
 -10  -6   3       38.01       33.09      2.74 o 
  -9  -6   3      504.36      488.53      9.46 o 
  -8  -6   3     1998.33     1948.19     20.72 o 
  -7  -6   3      569.28      560.80      8.05 o 
  -6  -6   3      390.17      351.16      5.65 o 
  -5  -6   3     3885.13     3896.28     35.61 o 
  -4  -6   3     5526.19     5600.08     53.10 o 
  -3  -6   3     3218.40     3380.73     41.08 o 
  -2  -6   3      264.38      260.92      7.03 o 
  -1  -6   3    10477.59    10335.77    310.32 o 
   1  -6   3       13.98        8.29      2.27 o 
   2  -6   3     1915.21     1987.61     29.54 o 
   3  -6   3     5187.04     5235.92    118.94 o 
   4  -6   3     6079.13     5882.97    262.29 o 
   5  -6   3        0.26        5.20      1.10 o 
   6  -6   3     2008.77     2035.50     24.70 o 
   7  -6   3     5551.60     5560.36     92.74 o 
   8  -6   3      149.79      148.64      3.33 o 
   9  -6   3      404.41      407.71      6.57 o 
  10  -6   3     1473.64     1537.02     21.13 o 
  11  -6   3     2364.67     2290.70     30.28 o 
  12  -6   3      179.79      181.30      5.41 o 
  13  -6   3      848.84      843.82     14.34 o 
  14  -6   3     1402.13     1380.14     21.17 o 
  15  -6   3      766.86      773.37     14.36 o 
  16  -6   3       34.01       26.27      5.96 o 
 -13  -5   3      537.55      531.16     12.59 o 
 -12  -5   3      731.63      711.35     11.72 o 
 -11  -5   3      691.65      682.70     11.13 o 
 -10  -5   3       59.23       51.78      4.30 o 
  -9  -5   3      999.03      976.83     15.37 o 
  -8  -5   3      647.89      699.99      8.82 o 
  -7  -5   3       42.95       43.03      2.24 o 
  -6  -5   3      936.90      965.29     11.58 o 
  -5  -5   3     3150.78     3226.36     29.76 o 
  -4  -5   3     5134.61     5315.91     89.34 o 
  -3  -5   3     1099.86     1200.64     12.65 o 
  -2  -5   3     2299.11     2359.24     34.82 o 
  -1  -5   3    10650.52    10692.89    268.37 o 
   0  -5   3     5889.75     5966.48    104.81 o 
   1  -5   3     1240.05     1339.88     35.85 o 
   2  -5   3     7003.20     6971.13    130.59 o 
   4  -5   3     4827.90     5229.06     91.05 o 
   5  -5   3        7.51       22.12      2.28 o 
   6  -5   3     3645.74     3661.83     62.86 o 
   8  -5   3      147.94      131.95      3.18 o 
   9  -5   3     1640.10     1639.26     19.54 o 
  10  -5   3     2588.92     2743.67     34.94 o 
  11  -5   3     2040.52     1985.33     26.78 o 
  12  -5   3      254.56      236.72      6.40 o 
  13  -5   3      946.90      962.66     15.93 o 
  14  -5   3      943.64      938.13     16.26 o 
  15  -5   3      409.37      413.98     14.59 o 
  16  -5   3       97.36       93.25      9.75 o 
 -14  -4   3       83.22       75.77      6.94 o 
 -13  -4   3     1263.12     1270.58     20.34 o 
 -12  -4   3     1184.15     1174.86     16.67 o 
 -11  -4   3       41.86       35.51      2.66 o 
 -10  -4   3      871.44      846.79     12.48 o 
  -9  -4   3     2498.35     2516.67     29.69 o 
  -8  -4   3      738.37      750.69      8.52 o 
  -7  -4   3      105.90      102.98      2.62 o 
  -6  -4   3     1172.25     1234.85     23.98 o 
  -5  -4   3     2423.40     2542.03     25.16 o 
  -4  -4   3      502.11      404.01      5.29 o 
  -3  -4   3       68.94      107.23      2.08 o 
  -2  -4   3     6426.59     6645.10     86.51 o 
  -1  -4   3     9159.97     8033.81   1173.82 o 
   0  -4   3      927.29      931.79     14.85 o 
   1  -4   3      377.22      312.12     40.09 o 
   2  -4   3     4753.19     4744.14    105.59 o 
   4  -4   3      732.33      817.08     16.82 o 
   5  -4   3     3496.99     3691.56    124.69 o 
   6  -4   3     2802.77     3116.06     44.79 o 
   7  -4   3     1128.81     1191.48     13.38 o 
   8  -4   3      994.39     1009.32     12.77 o 
   9  -4   3     4376.30     4352.88     51.09 o 
  10  -4   3     1422.73     1469.51     20.53 o 
  11  -4   3      614.21      589.84     10.64 o 
  12  -4   3      201.66      219.07      6.20 o 
  13  -4   3     1014.05     1028.22     16.75 o 
  14  -4   3      593.76      616.64     18.27 o 
  15  -4   3       55.38       52.74      6.08 o 
  16  -4   3      988.27     1025.02     35.44 o 
 -14  -3   3      133.64      123.14      6.77 o 
 -13  -3   3     2053.56     2053.28     33.98 o 
 -12  -3   3      900.99      891.23     14.87 o 
 -11  -3   3       19.48       13.77      2.20 o 
 -10  -3   3     1430.35     1472.55     18.94 o 
  -9  -3   3     1638.47     1648.31     20.45 o 
  -8  -3   3      383.98      405.79      5.69 o 
  -7  -3   3     1203.10     1223.21     12.01 o 
  -6  -3   3     1849.04     1962.18     22.89 o 
  -5  -3   3     6163.93     6464.58     56.23 o 
  -4  -3   3       75.19      100.65      3.24 o 
  -3  -3   3     1647.77     1669.48     21.36 o 
  -1  -3   3     3534.27     3600.25     74.14 o 
   0  -3   3     1490.98     1585.96     30.12 o 
   2  -3   3    33927.91       -0.61      0.31 o 
   3  -3   3     4268.05     4440.03    118.34 o 
   4  -3   3      299.21      316.71      6.01 o 
   5  -3   3     6761.83     6970.73     80.80 o 
   6  -3   3     8813.63     9111.72    114.71 o 
   7  -3   3     1163.02     1158.17     14.55 o 
   8  -3   3       47.96       54.68      2.34 o 
   9  -3   3     1588.00     1572.64     19.03 o 
  10  -3   3      110.96      152.97      4.11 o 
  11  -3   3       88.61       71.02      3.66 o 
  12  -3   3      296.67      283.76      8.65 o 
  13  -3   3      531.92      503.04     15.70 o 
  14  -3   3      531.97      562.48     17.40 o 
  15  -3   3      223.04      227.96     14.57 o 
  16  -3   3      851.89      847.83     31.79 o 
 -15  -2   3        0.64       -4.24      2.12 o 
 -14  -2   3      603.59      624.51     16.80 o 
 -13  -2   3     1168.07     1138.75     21.01 o 
 -12  -2   3      104.24       86.89      4.25 o 
 -11  -2   3      611.68      603.98     10.81 o 
 -10  -2   3     1567.69     1545.49     19.52 o 
  -9  -2   3     2530.29     2561.11     27.14 o 
  -8  -2   3       39.93       35.88      1.90 o 
  -7  -2   3       33.21       35.43      1.93 o 
  -6  -2   3     2831.72     2843.40     26.23 o 
  -5  -2   3     2056.30     2050.07     23.01 o 
  -4  -2   3     6239.32     7231.93     76.80 o 
  -3  -2   3     8782.59     9095.07    126.23 o 
  -2  -2   3     4553.73     4408.30    206.73 o 
  -1  -2   3      153.03      202.99      7.23 o 
   2  -2   3     1310.79     1273.96     19.54 o 
   3  -2   3      199.27      198.38      5.09 o 
   4  -2   3     8057.87     8316.63    114.28 o 
   5  -2   3     6362.98     6564.06    115.57 o 
   6  -2   3     4305.91     4722.74     50.21 o 
   7  -2   3      364.94      369.86      4.90 o 
   8  -2   3     3402.23     3476.26     35.90 o 
   9  -2   3     2405.45     2532.70     24.54 o 
  10  -2   3      187.53      190.20      3.77 o 
  11  -2   3      234.82      256.35      6.59 o 
  12  -2   3     1570.91     1610.37     27.62 o 
  13  -2   3     1564.33     1628.47     28.54 o 
  14  -2   3        2.19       -2.27      2.40 o 
  15  -2   3      261.09      256.42     12.54 o 
 -15  -1   3      229.33      242.08     10.38 o 
 -14  -1   3      754.95      761.56     21.54 o 
 -13  -1   3     1178.30     1150.68     20.92 o 
 -12  -1   3        0.60       -2.93      1.47 o 
 -11  -1   3     1343.75     1351.21     19.59 o 
 -10  -1   3     2788.43     2793.97     29.54 o 
  -9  -1   3     1186.86     1217.53     13.35 o 
  -8  -1   3        9.77       11.14      2.66 o 
  -7  -1   3     4335.87     4519.93     41.52 o 
  -6  -1   3     8124.26     8364.30     74.65 o 
  -5  -1   3     2360.79     2670.24     29.30 o 
  -4  -1   3     9141.35     9751.96    820.38 o 
  -1  -1   3     5047.62     5428.45    148.42 o 
   0  -1   3      344.99      139.61      5.40 o 
   2  -1   3     4974.92     5066.23     79.39 o 
   3  -1   3       11.66        9.57      1.02 o 
   4  -1   3     6226.05     6213.91    206.01 o 
   5  -1   3     7295.04     7507.72     89.92 o 
   6  -1   3     6265.60     6955.89     58.69 o 
   7  -1   3     1835.16     1913.06     17.57 o 
   8  -1   3     2655.94     2873.01     27.34 o 
   9  -1   3     1748.95     1805.46     18.36 o 
  10  -1   3       65.63       63.27      2.94 o 
  11  -1   3      772.06      781.66     13.22 o 
  12  -1   3     1967.70     2023.52     28.63 o 
  13  -1   3      226.29      205.31      7.68 o 
  14  -1   3      126.40      102.60      6.23 o 
  15  -1   3      606.72      617.22     17.99 o 
 -16   0   3       14.56       12.53      3.99 o 
 -15   0   3      325.74      312.73     11.85 o 
 -14   0   3      760.58      743.00     14.26 o 
 -13   0   3      176.62      162.36      5.40 o 
 -12   0   3      471.47      481.64      8.34 o 
 -11   0   3     2033.31     1975.48     21.95 o 
 -10   0   3      922.55      919.63     11.50 o 
  -9   0   3       72.02       74.09      2.64 o 
  -8   0   3     6175.01     6168.97     51.71 o 
  -7   0   3     2530.55     2694.48     24.99 o 
  -6   0   3     2849.73     3038.96     30.50 o 
  -5   0   3        2.15        4.96      0.97 o 
  -3   0   3     5314.76     5496.36     94.54 o 
  -2   0   3       60.67       90.98      3.34 o 
  -1   0   3     1595.17     1653.82     25.36 o 
   1   0   3     4772.68     5019.04     86.44 o 
   2   0   3     1509.04     1673.12     21.27 o 
   3   0   3     4063.97     4447.25     62.11 o 
   5   0   3     5010.00     5424.18     53.70 o 
   6   0   3       57.85       87.53      2.50 o 
   7   0   3     2375.95     2637.11     22.29 o 
   8   0   3     3181.36     3472.74     33.45 o 
   9   0   3     1524.65     1497.91     19.15 o 
  10   0   3      111.89      103.14      3.72 o 
  11   0   3     2529.32     2584.02     31.47 o 
  12   0   3     1655.76     1619.91     24.12 o 
  13   0   3       34.46       33.81      3.01 o 
  14   0   3      240.60      234.94     12.25 o 
  15   0   3      703.69      686.57     26.21 o 
 -16   1   3      296.37      285.88      9.55 o 
 -15   1   3     1555.09     1512.73     26.99 o 
 -14   1   3      922.52      942.57     16.60 o 
 -13   1   3        1.64       -1.24      4.82 o 
 -12   1   3     1281.85     1307.65     17.37 o 
 -11   1   3     2792.45     2879.97     30.38 o 
 -10   1   3     1090.19     1124.85     12.18 o 
  -9   1   3      407.35      413.49      6.23 o 
  -8   1   3     6093.05     6021.59     53.88 o 
  -7   1   3     3471.33     3804.31     32.52 o 
  -6   1   3     2141.49     2272.35     23.14 o 
  -5   1   3      380.04      328.90      4.90 o 
  -4   1   3     7005.69     7427.64    122.17 o 
  -2   1   3     1439.09     1448.35     46.14 o 
  -1   1   3     1687.76     1717.80     26.25 o 
   0   1   3     2186.65     1793.93    152.36 o 
   2   1   3      818.15     1034.76     19.07 o 
   3   1   3     1437.48     1329.87     14.01 o 
   4   1   3     8064.78     8545.71     76.96 o 
   5   1   3       40.62       38.46      1.83 o 
   6   1   3      227.51      226.95      4.02 o 
   7   1   3     3067.90     3121.13     30.27 o 
   8   1   3     4874.25     4700.80     44.66 o 
   9   1   3       76.98       77.55      3.25 o 
  10   1   3      822.79      794.77     13.47 o 
  11   1   3     1826.51     1847.24     26.71 o 
  12   1   3      616.15      606.99     13.89 o 
  13   1   3       18.67       13.80      3.06 o 
  14   1   3      599.51      600.61     23.55 o 
 -16   2   3      732.53      734.29     16.34 o 
 -15   2   3     1698.82     1685.17     25.97 o 
 -14   2   3      451.52      413.56      8.61 o 
 -13   2   3       19.74       14.85      2.19 o 
 -12   2   3      792.48      848.94     14.08 o 
 -11   2   3     1182.28     1165.96     13.77 o 
 -10   2   3      461.50      463.25      6.12 o 
  -9   2   3      502.92      520.23      6.47 o 
  -8   2   3     8708.31     8683.31     82.92 o 
  -7   2   3     3432.98     3560.14     36.37 o 
  -6   2   3       14.75       19.98      1.53 o 
  -5   2   3    10192.00    10810.39    177.38 o 
  -4   2   3     9425.41     9768.23    223.55 o 
  -3   2   3      407.84      372.27      8.90 o 
  -2   2   3     8151.22     7963.34    190.28 o 
  -1   2   3     4152.18     4169.09     58.73 o 
   0   2   3     3889.54     3650.61     51.51 o 
   1   2   3     1168.75     1193.23     16.43 o 
   2   2   3        8.72       22.01      1.68 o 
   3   2   3     7909.43     8447.97     90.63 o 
   4   2   3     1874.40     2033.36     19.47 o 
   5   2   3       97.09      131.28      3.35 o 
   6   2   3     1207.59     1278.24     12.56 o 
   7   2   3     2545.72     2583.47     27.82 o 
   8   2   3      379.74      435.83      7.91 o 
   9   2   3       81.99       72.78      5.32 o 
  10   2   3     1750.50     1774.35     25.65 o 
  11   2   3      622.16      610.77     13.22 o 
  12   2   3        9.53        2.84      4.51 o 
  13   2   3      325.31      318.75     10.98 o 
  14   2   3      769.95      802.36     48.90 o 
 -16   3   3     1015.49     1007.99     31.62 o 
 -15   3   3     1047.00     1041.41     18.37 o 
 -14   3   3      279.38      272.81      7.81 o 
 -13   3   3      205.71      184.86      6.13 o 
 -12   3   3     1216.18     1218.89     18.05 o 
 -11   3   3     1948.48     1957.47     29.96 o 
 -10   3   3       20.13       14.42      1.77 o 
  -9   3   3      476.68      502.63      8.91 o 
  -8   3   3     8481.60     8492.89     87.68 o 
  -7   3   3     1573.22     1614.60     18.26 o 
  -6   3   3     2216.52     2362.81     26.68 o 
  -5   3   3     5479.11     5521.97     52.67 o 
  -4   3   3     4080.47     4032.70     78.58 o 
  -3   3   3      514.90      627.51     10.46 o 
  -2   3   3     6820.05     6839.90    102.38 o 
   0   3   3     6073.93     6225.19     86.68 o 
   1   3   3      859.46      973.76     10.57 o 
   2   3   3     3201.33     3331.44     36.09 o 
   3   3   3     4100.73     4253.69     41.76 o 
   4   3   3      472.08      468.16      5.81 o 
   5   3   3      817.03      899.78     13.05 o 
   6   3   3     3634.27     3755.03     35.58 o 
   7   3   3     2423.09     2455.10     26.78 o 
   8   3   3      248.56      227.04      4.82 o 
   9   3   3      473.97      475.12      9.43 o 
  10   3   3     2318.20     2319.47     33.34 o 
  11   3   3      912.30      899.52     17.64 o 
  12   3   3       14.22       14.76      3.95 o 
  13   3   3      769.50      753.81     28.86 o 
 -17   4   3      453.92      485.64     15.85 o 
 -16   4   3      766.20      773.48     27.86 o 
 -15   4   3      510.47      491.52     11.21 o 
 -14   4   3        1.54        1.37      2.08 o 
 -13   4   3     1170.08     1172.09     16.33 o 
 -12   4   3     2072.95     2080.64     25.39 o 
 -11   4   3      861.07      846.43     12.13 o 
 -10   4   3       98.20      100.98      3.61 o 
  -9   4   3     2250.26     2372.13     29.86 o 
  -8   4   3     2522.04     2526.07     31.21 o 
  -7   4   3      325.17      337.47      6.71 o 
  -6   4   3     3015.16     3087.89     33.35 o 
  -5   4   3     5582.88     5697.75     96.71 o 
  -4   4   3      769.13      696.07     54.76 o 
  -3   4   3     1053.49     1122.07     19.44 o 
  -2   4   3     4870.46     4828.16     72.03 o 
  -1   4   3     7933.27     8052.61    199.40 o 
   0   4   3      106.85       89.99      3.60 o 
   1   4   3     5966.22     6317.06    152.98 o 
   2   4   3     7678.40     7738.93     80.54 o 
   3   4   3     2487.00     2522.28     33.22 o 
   4   4   3        8.58       10.22      2.52 o 
   5   4   3     1905.79     1939.64     19.36 o 
   6   4   3     5189.37     5257.50     51.08 o 
   7   4   3     1343.68     1367.48     15.96 o 
   8   4   3       46.57       42.70      2.56 o 
   9   4   3      827.21      847.34     14.31 o 
  10   4   3     2714.69     2655.69     36.27 o 
  11   4   3      269.54      244.79     10.43 o 
  12   4   3      501.20      503.06     26.25 o 
 -17   5   3      789.77      792.41     40.21 o 
 -16   5   3      647.06      637.35     14.96 o 
 -15   5   3        1.04       -2.76      1.95 o 
 -14   5   3      524.32      500.99      9.33 o 
 -13   5   3     1561.93     1529.11     20.08 o 
 -12   5   3     1897.73     1859.37     23.09 o 
 -11   5   3      137.03      140.44      4.53 o 
 -10   5   3     1277.18     1280.23     16.34 o 
  -9   5   3     2765.20     2673.98     30.31 o 
  -8   5   3      668.02      663.57     20.05 o 
  -7   5   3      491.26      493.60     11.01 o 
  -6   5   3     2166.21     2223.55     31.61 o 
  -5   5   3     3413.61     3409.54     53.35 o 
  -4   5   3      381.66      495.33      7.98 o 
  -3   5   3      133.52      222.27      3.45 o 
  -2   5   3     4948.05     4921.43     75.45 o 
  -1   5   3     4007.62     4208.14     98.34 o 
   0   5   3       62.66       67.86      1.88 o 
   1   5   3     7097.93     7651.49    164.56 o 
   2   5   3     7432.70     7500.25     95.38 o 
   3   5   3     4121.90     4015.27     43.34 o 
   4   5   3       96.86      110.67      2.81 o 
   5   5   3     3787.82     3787.71     38.45 o 
   6   5   3     3289.01     3349.97     34.64 o 
   7   5   3      833.50      803.69     10.69 o 
   8   5   3      619.50      641.32     10.47 o 
   9   5   3      643.83      626.84     11.80 o 
  10   5   3     1241.59     1237.66     19.64 o 
  11   5   3       21.08       16.70      2.56 o 
  12   5   3      509.60      515.72     12.50 o 
 -17   6   3      767.34      748.20     34.73 o 
 -16   6   3      311.96      297.46      9.53 o 
 -15   6   3      139.18      129.18      4.76 o 
 -14   6   3      885.61      839.21     13.06 o 
 -13   6   3     2375.82     2289.59     27.90 o 
 -12   6   3      722.96      718.09     11.31 o 
 -11   6   3      732.79      693.22     10.43 o 
 -10   6   3     2112.91     2046.73     24.24 o 
  -9   6   3     2278.88     2268.57     26.18 o 
  -8   6   3       59.54       59.91      2.28 o 
  -7   6   3     1651.12     1650.76     22.26 o 
  -6   6   3     3836.50     3736.70     52.91 o 
  -5   6   3      976.92     1016.06     10.57 o 
  -4   6   3        5.32        8.82      1.98 o 
  -3   6   3     3117.74     3222.77     38.15 o 
  -2   6   3     4226.36     4333.35     76.99 o 
  -1   6   3     1111.67     1168.03     15.88 o 
   0   6   3     1635.85     1610.31     95.15 o 
   2   6   3    10158.00    10104.24    118.08 o 
   3   6   3       49.62       46.70      2.30 o 
   4   6   3     1816.72     1811.27     19.63 o 
   5   6   3     1973.23     1989.32     21.65 o 
   6   6   3     1995.56     2054.78     22.61 o 
   7   6   3        5.47        5.82      1.35 o 
   8   6   3     1135.82     1111.58     15.86 o 
   9   6   3      869.42      867.62     14.86 o 
  10   6   3      836.21      845.35     14.86 o 
  11   6   3       34.27       25.96      2.91 o 
 -17   7   3      592.59      594.19     16.86 o 
 -16   7   3       71.34       63.55      4.02 o 
 -15   7   3      409.57      425.72      8.59 o 
 -14   7   3     1841.36     1796.91     23.15 o 
 -13   7   3     1061.11     1065.01     15.08 o 
 -12   7   3        9.15        7.74      1.61 o 
 -11   7   3      688.17      708.41     10.58 o 
 -10   7   3     2839.50     2825.15     32.24 o 
  -9   7   3     1045.96     1032.91     13.40 o 
  -8   7   3      219.88      229.13      4.48 o 
  -7   7   3     2083.39     2055.24     21.61 o 
  -6   7   3     1459.83     1373.94     15.58 o 
  -5   7   3     3877.17     4104.04     35.06 o 
  -4   7   3     1633.66     1665.07     26.42 o 
  -3   7   3     2434.02     2571.28     27.41 o 
  -2   7   3     2826.78     3016.80     50.34 o 
  -1   7   3       21.42       23.67      1.99 o 
   0   7   3     3916.93     3685.11     95.87 o 
   1   7   3     2204.19     2249.75     28.76 o 
   2   7   3      196.07      236.47      5.40 o 
   3   7   3      306.81      300.22      6.47 o 
   4   7   3     3135.48     3166.91     40.22 o 
   5   7   3      517.46      499.72      7.18 o 
   6   7   3      250.35      238.31      4.71 o 
   7   7   3      337.08      328.12      6.01 o 
   8   7   3     1934.66     1933.02     24.66 o 
   9   7   3      790.09      817.58     17.65 o 
  10   7   3       36.65       30.84      3.81 o 
 -17   8   3      450.64      456.53     11.21 o 
 -16   8   3        1.96       -0.34      1.96 o 
 -15   8   3      762.05      769.17     12.43 o 
 -14   8   3     1535.35     1539.51     20.37 o 
 -13   8   3      178.17      169.66      4.74 o 
 -12   8   3      403.77      402.76      7.41 o 
 -11   8   3     3630.88     3479.41     39.25 o 
 -10   8   3     3878.14     3742.30     41.63 o 
  -9   8   3      200.80      202.02      4.28 o 
  -8   8   3      914.71      928.21     10.61 o 
  -7   8   3     7920.64     7435.29     79.80 o 
  -6   8   3     5047.87     4970.49     49.88 o 
  -5   8   3      616.52      686.94     10.22 o 
  -4   8   3     2023.92     2080.37     22.53 o 
  -3   8   3     6124.28     5910.32    111.52 o 
  -2   8   3     2287.51     2285.21     32.58 o 
  -1   8   3      257.65      242.38      5.13 o 
   0   8   3     4111.24     4055.95     49.23 o 
   1   8   3     2093.22     2034.98     26.60 o 
   2   8   3      236.36      232.80      5.55 o 
   3   8   3     2042.69     1989.02     26.77 o 
   4   8   3     2096.26     2060.39     27.91 o 
   5   8   3      834.29      838.56     14.04 o 
   6   8   3      100.61      105.72      4.03 o 
   7   8   3      871.32      873.96     13.54 o 
   8   8   3     1848.61     1901.00     28.80 o 
   9   8   3      100.20       96.05      7.06 o 
  10   8   3       16.93       10.76      3.12 o 
 -17   9   3      174.77      170.94      7.34 o 
 -16   9   3       71.91       69.31      4.32 o 
 -15   9   3      714.86      698.47     11.50 o 
 -14   9   3      682.38      664.67     10.78 o 
 -13   9   3       37.25       35.12      2.86 o 
 -12   9   3     1261.63     1258.09     16.53 o 
 -11   9   3     2298.90     2283.42     26.86 o 
 -10   9   3     1665.56     1601.57     22.65 o 
  -9   9   3      245.19      215.01      5.50 o 
  -8   9   3      714.69      724.39     10.69 o 
  -7   9   3      389.53      415.77      7.89 o 
  -6   9   3      133.11      148.23      4.44 o 
  -5   9   3       92.88       84.51      4.82 o 
  -4   9   3     2821.17     2868.36     32.98 o 
  -3   9   3     2629.82     2770.62     36.04 o 
  -2   9   3      283.51      323.67      6.49 o 
  -1   9   3     1592.92     1536.64     25.63 o 
   0   9   3     3079.22     2980.51     37.32 o 
   1   9   3     1025.42      988.65     14.73 o 
   2   9   3      548.75      547.14     10.29 o 
   3   9   3     1027.59     1019.44     17.49 o 
   4   9   3     3045.59     2991.06     40.81 o 
   5   9   3       18.76       16.70      2.41 o 
   6   9   3      215.35      203.60      6.33 o 
   7   9   3     1662.24     1660.17     22.33 o 
   8   9   3      795.85      781.36     16.50 o 
   9   9   3       32.10       31.60      3.91 o 
 -17  10   3        0.27        1.41      3.90 o 
 -16  10   3     1079.11     1067.10     20.80 o 
 -15  10   3     1413.83     1406.16     22.48 o 
 -14  10   3      765.53      751.38     14.02 o 
 -13  10   3       73.42       76.50      7.05 o 
 -12  10   3     2280.54     2280.35     31.45 o 
 -11  10   3     1526.69     1500.23     21.91 o 
 -10  10   3      399.32      386.92      9.07 o 
  -9  10   3     1083.10     1025.56     25.69 o 
  -8  10   3     1186.87     1179.83     17.35 o 
  -7  10   3     2200.04     2198.25     29.04 o 
  -6  10   3      128.06      125.78      3.61 o 
  -5  10   3     1183.21     1175.93     18.85 o 
  -4  10   3     3559.66     3421.46     49.13 o 
  -3  10   3     3014.07     2827.41     37.02 o 
  -2  10   3       91.21       83.33      3.29 o 
  -1  10   3     1309.75     1329.91     21.87 o 
   0  10   3     2000.94     1963.49     25.73 o 
   1  10   3      177.33      161.69      4.61 o 
   2  10   3      518.80      528.47     11.43 o 
   3  10   3     1717.39     1730.14     24.35 o 
   4  10   3     2021.12     1953.47     27.47 o 
   5  10   3       14.27        8.84      2.21 o 
   6  10   3      718.04      731.32     13.69 o 
   7  10   3     1156.80     1157.93     17.24 o 
   8  10   3      343.28      349.09     10.79 o 
 -16  11   3      536.25      518.50     14.98 o 
 -15  11   3      385.86      365.64      9.39 o 
 -14  11   3       58.83       57.32      4.40 o 
 -13  11   3      822.44      799.20     16.00 o 
 -12  11   3     1201.81     1202.55     21.13 o 
 -11  11   3      232.68      238.00      7.15 o 
 -10  11   3        2.38        5.04      3.57 o 
  -9  11   3     2437.94     2330.65     38.82 o 
  -8  11   3     1425.87     1419.19     20.42 o 
  -7  11   3      363.12      381.52      7.82 o 
  -6  11   3      151.81      151.35      4.12 o 
  -5  11   3     2829.12     2803.26     36.55 o 
  -4  11   3     2002.69     2005.29     30.72 o 
  -3  11   3        3.80        9.48      2.06 o 
  -2  11   3      842.52      794.24     13.02 o 
  -1  11   3     2506.76     2459.59     38.99 o 
   0  11   3      624.73      614.24     12.76 o 
   1  11   3      346.28      357.05      7.85 o 
   2  11   3      338.44      333.56      7.38 o 
   3  11   3     1339.01     1293.71     25.63 o 
   4  11   3      455.12      445.31      9.55 o 
   5  11   3      116.59      118.88      5.03 o 
   6  11   3      662.82      640.36     14.31 o 
   7  11   3      510.86      501.19     16.23 o 
 -16  12   3     1203.43     1203.96     26.70 o 
 -15  12   3      720.48      717.99     15.67 o 
 -14  12   3        3.32        3.34      2.52 o 
 -13  12   3     1555.42     1531.42     32.09 o 
 -12  12   3     1510.47     1475.26     24.99 o 
 -11  12   3      374.98      367.73      9.35 o 
 -10  12   3       38.32       39.79      3.24 o 
  -9  12   3     1913.50     1865.09     26.07 o 
  -8  12   3     2382.54     2362.61     31.68 o 
  -7  12   3       34.01       34.76      3.09 o 
  -6  12   3     1238.57     1237.65     18.57 o 
  -5  12   3     2173.72     2196.60     29.89 o 
  -4  12   3     1172.82     1164.58     19.89 o 
  -3  12   3      208.00      222.60      5.51 o 
  -2  12   3     1438.17     1453.58     21.45 o 
  -1  12   3     2007.68     1998.85     28.41 o 
   0  12   3        4.48        0.70      1.90 o 
   1  12   3      205.10      207.11      7.10 o 
   2  12   3     1769.05     1719.66     29.21 o 
   3  12   3      804.68      786.09     13.38 o 
   4  12   3       17.98       16.71      2.37 o 
   5  12   3      757.44      757.68     15.48 o 
 -15  13   3      164.17      163.70      8.11 o 
 -14  13   3       97.57       91.70      5.46 o 
 -13  13   3     1947.69     1941.15     31.77 o 
 -12  13   3      658.27      645.60     13.79 o 
 -11  13   3        0.22       -0.12      2.42 o 
 -10  13   3      576.41      580.75     12.70 o 
  -9  13   3     3429.33     3332.06     43.29 o 
  -8  13   3     1740.43     1742.53     28.44 o 
  -7  13   3       12.30       13.44      2.60 o 
  -6  13   3      822.98      818.59     13.88 o 
  -5  13   3     1574.98     1595.46     23.27 o 
  -4  13   3       75.21       87.16      9.04 o 
  -3  13   3      734.47      701.35     14.07 o 
  -2  13   3     1433.07     1404.14     21.20 o 
  -1  13   3      338.95      326.99      7.83 o 
   0  13   3       21.62       26.03      5.00 o 
   1  13   3      380.04      364.56     10.10 o 
   2  13   3      705.94      690.32     15.80 o 
   3  13   3      329.45      330.16     11.97 o 
   4  13   3       23.86       15.30      4.61 o 
 -15  14   3       45.16       41.16      5.72 o 
 -14  14   3      285.37      267.94      8.78 o 
 -13  14   3     1361.30     1385.52     24.60 o 
 -12  14   3      409.65      418.43     10.71 o 
 -11  14   3        7.97       10.71      2.72 o 
 -10  14   3     1117.24     1117.07     20.31 o 
  -9  14   3     1381.23     1373.00     23.89 o 
  -8  14   3       62.45       60.99      4.40 o 
  -7  14   3      552.66      574.23     17.70 o 
  -6  14   3     1949.07     1905.82     31.09 o 
  -5  14   3      247.90      253.62      6.94 o 
  -4  14   3      143.41      149.61      5.81 o 
  -3  14   3     1324.47     1330.67     27.80 o 
  -2  14   3     1387.05     1401.25     38.98 o 
  -1  14   3      937.39      906.44     15.67 o 
   0  14   3      147.81      137.75      6.35 o 
   1  14   3      796.63      810.51     17.35 o 
   2  14   3      919.52      908.08     22.53 o 
   3  14   3      221.78      236.31     10.52 o 
 -14  15   3      221.43      212.18     23.53 o 
 -13  15   3     1061.35     1078.42     20.56 o 
 -12  15   3       23.84       22.86      3.31 o 
 -11  15   3      701.06      689.64     17.05 o 
 -10  15   3     1131.96     1089.18     20.30 o 
  -9  15   3      187.29      194.88      6.98 o 
  -8  15   3        0.61       -1.05      1.95 o 
  -7  15   3      966.31      957.38     18.70 o 
  -6  15   3     1720.05     1693.58     28.72 o 
  -5  15   3      108.89      105.14      4.97 o 
  -4  15   3       66.38       71.56      6.19 o 
  -3  15   3      194.98      194.64      7.18 o 
  -2  15   3      428.32      426.98     11.25 o 
  -1  15   3        7.57        2.93      2.43 o 
   0  15   3      198.20      206.49      9.31 o 
   1  15   3      899.34      922.12     22.93 o 
 -13  16   3       75.42       64.91      5.41 o 
 -12  16   3      209.61      204.04      8.61 o 
 -11  16   3      784.75      790.11     19.01 o 
 -10  16   3      754.08      727.92     15.56 o 
  -9  16   3       85.80       84.56      5.19 o 
  -8  16   3      450.01      464.03     11.80 o 
  -7  16   3     1316.20     1335.56     24.40 o 
  -6  16   3     1180.19     1188.12     22.38 o 
  -5  16   3       11.29       11.10      2.48 o 
  -4  16   3      918.97      950.33     17.13 o 
  -3  16   3      698.47      695.47     18.14 o 
  -2  16   3      325.89      334.59     11.80 o 
  -1  16   3       17.67       21.33      3.98 o 
 -10  17   3      705.02      678.89     15.15 o 
  -9  17   3       60.34       48.28      6.64 o 
  -8  17   3      912.99      946.25     19.21 o 
  -7  17   3     1690.61     1763.58     30.70 o 
  -6  17   3      429.27      419.36     11.59 o 
  -5  17   3      362.30      370.78     10.92 o 
  -4  17   3      887.92      882.22     18.91 o 
   2 -18   4       26.58       26.77      3.69 o 
   3 -18   4      760.37      823.07     29.63 o 
   4 -18   4      773.26      811.67     15.94 o 
   5 -18   4      113.72      115.24      4.55 o 
  11 -18   4      880.64      959.32     23.26 o 
  -1 -17   4      449.50      472.30     14.38 o 
   0 -17   4     1275.41     1324.20     28.41 o 
   1 -17   4      219.71      220.00     16.83 o 
   2 -17   4      198.31      198.64      7.90 o 
   3 -17   4     1291.01     1366.91     21.30 o 
   4 -17   4      554.25      587.59     11.06 o 
   5 -17   4        3.24        2.08      2.10 o 
  10 -17   4      981.84     1073.87     24.93 o 
  11 -17   4      952.88     1029.29     19.33 o 
  12 -17   4       66.27       65.04      4.80 o 
  13 -17   4        1.89       -0.70      2.47 o 
  -2 -16   4        4.47        1.49      5.42 o 
  -1 -16   4      855.38      880.95     21.01 o 
   0 -16   4      521.86      579.56     11.94 o 
   1 -16   4       17.37       25.50     10.04 o 
   2 -16   4      970.39     1020.47     17.50 o 
   3 -16   4     1489.90     1553.99     19.49 o 
   4 -16   4      424.31      433.62      8.62 o 
   5 -16   4       81.94       90.19      6.07 o 
   9 -16   4      827.13      836.88     21.95 o 
  10 -16   4      527.78      571.41     16.63 o 
  11 -16   4      456.16      486.34     10.62 o 
  12 -16   4      181.35      172.51      6.13 o 
  13 -16   4      232.73      228.46      7.54 o 
  14 -16   4      576.92      606.19     18.99 o 
  -4 -15   4      656.64      669.76     18.46 o 
  -3 -15   4        0.17       -5.62      2.81 o 
  -2 -15   4      695.33      732.46     14.27 o 
  -1 -15   4     1571.20     1603.45     24.68 o 
   0 -15   4      399.62      407.21      9.63 o 
   1 -15   4       79.63       72.09      4.12 o 
   2 -15   4     1275.30     1353.54     17.35 o 
   3 -15   4     2411.07     2497.07     33.75 o 
   4 -15   4      478.64      506.59      9.17 o 
   5 -15   4       25.09       25.89      3.74 o 
   6 -15   4     3061.11     3141.51     62.83 o 
   8 -15   4      105.30      103.02      6.71 o 
   9 -15   4     1355.02     1403.61     31.40 o 
  10 -15   4     1914.40     2008.91     56.15 o 
  11 -15   4      616.70      647.11     12.95 o 
  12 -15   4      156.44      145.25     13.25 o 
  13 -15   4      791.30      797.54     18.48 o 
  14 -15   4      796.51      813.61     23.77 o 
  15 -15   4       80.26       60.76      6.34 o 
  -5 -14   4      437.01      451.30     14.41 o 
  -4 -14   4      113.48      103.98      5.43 o 
  -3 -14   4      409.48      409.34      9.79 o 
  -2 -14   4      981.72      984.90     17.04 o 
  -1 -14   4     1226.30     1232.94     19.74 o 
   0 -14   4        2.58        0.02      1.29 o 
   1 -14   4      196.99      213.86      8.50 o 
   2 -14   4      517.94      550.13     10.23 o 
   3 -14   4     1259.00     1258.79     18.59 o 
   4 -14   4       66.62       65.39      4.85 o 
   5 -14   4     2810.24     2928.27     47.70 o 
   6 -14   4     1280.83     1330.37     17.07 o 
   7 -14   4      353.29      370.49     11.96 o 
   8 -14   4      482.49      489.26     14.62 o 
   9 -14   4      801.78      813.42     24.57 o 
  10 -14   4      571.44      571.02     18.79 o 
  11 -14   4       28.20       24.03      3.06 o 
  12 -14   4      387.22      404.53     12.12 o 
  13 -14   4      721.79      693.26     16.81 o 
  14 -14   4      177.69      182.13      8.16 o 
  15 -14   4       48.17       46.77      5.68 o 
  -7 -13   4      140.91      124.23      8.24 o 
  -6 -13   4      891.97      883.66     23.17 o 
  -5 -13   4      652.34      642.02     13.21 o 
  -4 -13   4       74.64       64.17      4.26 o 
  -3 -13   4      450.29      434.03      9.88 o 
  -2 -13   4     1561.96     1562.22     23.57 o 
  -1 -13   4      342.31      360.25      6.93 o 
   0 -13   4       11.35        6.20      1.87 o 
   1 -13   4     1771.74     1766.39     24.93 o 
   2 -13   4     2510.39     2548.15     33.70 o 
   3 -13   4      552.21      561.56     13.51 o 
   4 -13   4     2147.74     2212.71     40.08 o 
   5 -13   4     3281.18     3312.80     39.58 o 
   6 -13   4      967.85      984.57     13.28 o 
   7 -13   4        0.82        5.79      2.50 o 
   8 -13   4     1144.81     1192.44     26.73 o 
   9 -13   4     1707.84     1806.43     47.86 o 
  10 -13   4      980.81      997.06     19.98 o 
  11 -13   4      181.30      182.93      6.80 o 
  12 -13   4     1163.06     1197.36     24.61 o 
  13 -13   4     1473.52     1489.79     52.03 o 
  14 -13   4      790.72      821.60     27.38 o 
  15 -13   4        3.40       -0.76      3.50 o 
  16 -13   4      592.21      558.35     20.17 o 
  -8 -12   4       40.24       32.73      3.73 o 
  -7 -12   4      356.33      352.96      7.91 o 
  -6 -12   4      754.25      752.41     12.28 o 
  -5 -12   4      203.31      199.82      5.29 o 
  -4 -12   4      453.83      435.25      9.82 o 
  -3 -12   4      958.30      950.37     16.07 o 
  -2 -12   4     1649.17     1690.17     21.07 o 
  -1 -12   4      144.36      137.87      5.55 o 
   0 -12   4      972.70     1017.60     15.84 o 
   1 -12   4     2357.97     2383.46     31.80 o 
   2 -12   4      373.81      404.71      7.47 o 
   3 -12   4      506.01      533.21     12.53 o 
   4 -12   4     3018.82     3065.38     36.56 o 
   5 -12   4     2432.68     2456.88     30.08 o 
   6 -12   4      156.84      172.09      4.31 o 
   7 -12   4      445.13      429.42     12.67 o 
   8 -12   4     2033.30     2176.56     37.53 o 
   9 -12   4      943.61      965.99     18.82 o 
  10 -12   4      203.90      216.07      6.95 o 
  11 -12   4      493.27      500.91     12.53 o 
  12 -12   4      880.28      904.55     19.81 o 
  13 -12   4      667.48      647.11     17.42 o 
  14 -12   4       19.42       14.45      3.40 o 
  15 -12   4      635.74      623.25     24.97 o 
  16 -12   4      715.08      727.37     24.26 o 
  -9 -11   4      230.03      224.29     10.26 o 
  -8 -11   4       30.57       24.53      2.66 o 
  -7 -11   4     1696.18     1718.22     22.95 o 
  -6 -11   4     1024.51     1073.30     15.69 o 
  -5 -11   4       90.31       85.17      3.71 o 
  -4 -11   4     1267.64     1281.20     17.15 o 
  -3 -11   4      737.74      773.80      9.97 o 
  -2 -11   4      472.59      500.11      8.24 o 
  -1 -11   4      232.97      231.31      6.25 o 
   0 -11   4     2076.28     2042.26     27.64 o 
   1 -11   4     3230.16     3187.54     45.75 o 
   2 -11   4      150.57      157.88      3.30 o 
   3 -11   4     2032.96     2082.54     28.40 o 
   4 -11   4     4314.86     4313.95     54.85 o 
   5 -11   4     6558.34     6526.63     81.00 o 
   6 -11   4     1197.83     1195.58     19.59 o 
   7 -11   4     2783.23     2888.32     76.14 o 
   8 -11   4     3348.77     3524.86     72.50 o 
   9 -11   4     1497.62     1498.57     27.42 o 
  10 -11   4       21.15       16.63      3.99 o 
  11 -11   4     1025.50     1037.79     21.38 o 
  12 -11   4     2514.93     2560.27     46.08 o 
  13 -11   4      693.36      703.63     17.13 o 
  14 -11   4      207.34      207.80      8.14 o 
  15 -11   4      941.49      940.60     24.45 o 
  16 -11   4      409.72      411.75     17.14 o 
 -10 -10   4      663.24      675.21     15.69 o 
  -9 -10   4        1.22       -4.55      3.39 o 
  -8 -10   4     1215.36     1236.39     17.91 o 
  -7 -10   4      996.51      972.51     14.70 o 
  -6 -10   4      997.47      982.36     14.47 o 
  -5 -10   4        8.83        7.48      1.70 o 
  -4 -10   4     3111.42     3138.76     36.39 o 
  -3 -10   4      536.66      567.45      7.91 o 
  -2 -10   4      581.40      558.52      8.30 o 
  -1 -10   4     1027.30     1013.34     17.22 o 
   0 -10   4     2337.87     2378.51     31.25 o 
   1 -10   4     2174.71     2193.62     28.01 o 
   2 -10   4      187.21      201.03      7.43 o 
   3 -10   4      275.58      300.24      6.43 o 
   4 -10   4     4170.58     4278.95     54.06 o 
   5 -10   4      422.93      414.04      8.03 o 
   6 -10   4       81.96      100.68      4.69 o 
   7 -10   4     6178.58     6424.59    102.47 o 
   8 -10   4     1662.01     1766.20     31.08 o 
   9 -10   4      410.12      418.14     10.12 o 
  10 -10   4      137.55      108.91      4.95 o 
  11 -10   4     3160.61     3151.00     46.95 o 
  12 -10   4     1983.62     1912.39     31.11 o 
  13 -10   4        0.28       -2.97      1.83 o 
  14 -10   4      937.17      928.70     18.78 o 
  15 -10   4      623.00      596.74     16.54 o 
  16 -10   4       70.11       57.25      7.89 o 
 -10  -9   4        3.34       -6.09      3.43 o 
  -9  -9   4      540.72      529.70     10.86 o 
  -8  -9   4     1322.86     1299.72     18.31 o 
  -7  -9   4     1489.34     1557.88     20.74 o 
  -6  -9   4      140.05      143.35      4.48 o 
  -5  -9   4     1239.32     1251.11     16.78 o 
  -4  -9   4     4586.96     4678.69     46.51 o 
  -3  -9   4     2024.63     1948.71     23.40 o 
  -2  -9   4       26.46       25.27      2.67 o 
  -1  -9   4     2137.70     2113.48     31.45 o 
   0  -9   4     3184.34     3220.43     36.50 o 
   1  -9   4     1251.46     1274.73     17.05 o 
   2  -9   4       55.21       67.98      2.86 o 
   3  -9   4     4037.02     4049.68     50.94 o 
   4  -9   4     2237.75     2273.02     30.03 o 
   5  -9   4      127.05      149.93      4.34 o 
   6  -9   4       67.96       75.76      2.99 o 
   7  -9   4     6629.70     6503.34    104.13 o 
   8  -9   4     2592.86     2554.12     43.52 o 
   9  -9   4      529.03      508.43     10.37 o 
  10  -9   4     1318.43     1327.00     22.11 o 
  11  -9   4     3556.14     3482.84     43.29 o 
  12  -9   4      492.65      507.36      9.33 o 
  13  -9   4      345.34      353.49      7.76 o 
  14  -9   4     1162.24     1199.88     18.63 o 
  15  -9   4      888.28      916.97     15.73 o 
  16  -9   4       25.99       22.66      3.10 o 
 -11  -8   4      337.88      314.79     13.17 o 
 -10  -8   4       46.12       38.96      3.91 o 
  -9  -8   4      518.41      521.77     12.52 o 
  -8  -8   4     3623.11     3598.59     42.10 o 
  -7  -8   4     1586.39     1585.85     29.43 o 
  -6  -8   4       51.52       35.81      3.31 o 
  -5  -8   4     1935.14     1894.61     20.74 o 
  -4  -8   4     4583.43     4420.61     43.87 o 
  -3  -8   4      270.20      269.52      5.60 o 
  -2  -8   4      754.99      742.46     10.98 o 
  -1  -8   4     2744.49     2737.62     46.58 o 
   0  -8   4     2509.84     2542.12     31.90 o 
   1  -8   4      232.45      228.14      3.90 o 
   2  -8   4     1252.59     1263.20     17.64 o 
   3  -8   4     2920.87     3068.69     39.06 o 
   4  -8   4      249.91      253.17      5.56 o 
   5  -8   4     3112.66     3287.27     45.27 o 
   6  -8   4       85.08      110.93      2.61 o 
   7  -8   4     3882.38     3924.75     73.05 o 
   8  -8   4      214.03      205.53      5.71 o 
   9  -8   4       81.67       86.48      2.86 o 
  10  -8   4     3856.21     3812.16     46.97 o 
  11  -8   4     1119.36     1151.42     16.95 o 
  12  -8   4       18.09       18.54      2.12 o 
  13  -8   4      522.85      510.50     10.08 o 
  14  -8   4      654.80      662.47     12.39 o 
  15  -8   4     1115.51     1125.22     18.51 o 
  16  -8   4      190.43      204.89     10.48 o 
 -12  -7   4      502.43      460.38     16.76 o 
 -11  -7   4      720.87      714.50     16.11 o 
 -10  -7   4       19.49       12.54      2.70 o 
  -9  -7   4     1117.58     1121.39     17.13 o 
  -8  -7   4     4450.62     4389.40     44.94 o 
  -7  -7   4        6.60        5.25      1.27 o 
  -6  -7   4     1403.51     1374.91     15.71 o 
  -5  -7   4     5179.87     5170.51     50.86 o 
  -4  -7   4     2206.57     2202.18     28.28 o 
  -3  -7   4       38.19       40.44      2.21 o 
  -2  -7   4     1455.99     1483.49     19.92 o 
  -1  -7   4     9437.75     9741.25    249.30 o 
   0  -7   4     3597.23     3676.73     44.30 o 
   1  -7   4     1168.85     1209.03     14.16 o 
   2  -7   4     2634.61     2538.05     32.42 o 
   3  -7   4     4112.43     4216.25    132.24 o 
   4  -7   4       18.83       11.03      1.58 o 
   5  -7   4     1912.76     1859.32     25.94 o 
   6  -7   4      568.83      631.58     10.07 o 
   7  -7   4     2393.27     2416.93     29.00 o 
   8  -7   4       60.97       71.75      2.65 o 
   9  -7   4     3288.21     3218.51     43.85 o 
  10  -7   4     1230.20     1236.77     22.64 o 
  11  -7   4      528.58      539.11     10.03 o 
  12  -7   4      125.64      116.72      4.49 o 
  13  -7   4     1859.18     1891.86     26.74 o 
  14  -7   4     1287.68     1297.10     20.21 o 
  15  -7   4      505.20      505.36     10.98 o 
  16  -7   4      909.77      939.98     21.79 o 
 -13  -6   4      321.00      310.93      7.21 o 
 -12  -6   4      794.98      823.71     14.60 o 
 -11  -6   4      341.89      330.60      7.92 o 
 -10  -6   4      201.12      207.67      5.89 o 
  -9  -6   4     1794.67     1831.54     29.74 o 
  -8  -6   4     1364.77     1370.35     19.24 o 
  -7  -6   4      384.62      353.61      5.92 o 
  -6  -6   4     2055.66     2132.00     20.81 o 
  -5  -6   4     4376.71     4370.91     42.25 o 
  -4  -6   4     1043.52     1084.68     11.93 o 
  -3  -6   4       76.62       95.59      2.90 o 
  -2  -6   4     7471.43     7716.01    108.71 o 
  -1  -6   4     4448.80     4444.64     60.41 o 
   0  -6   4       48.98       38.43      1.59 o 
   1  -6   4     4106.83     4347.14     53.46 o 
   2  -6   4     5035.64     5021.75    125.22 o 
   3  -6   4     3015.54     3131.69     56.61 o 
   4  -6   4       19.13       25.94      1.40 o 
   5  -6   4     2893.05     2812.43     39.67 o 
   6  -6   4     2831.48     2974.09     39.72 o 
   7  -6   4     1042.92     1053.27     20.71 o 
   8  -6   4     2553.80     2583.07     32.42 o 
   9  -6   4     3265.24     3240.30     40.30 o 
  10  -6   4     3083.84     3077.12     44.10 o 
  11  -6   4       21.24       24.94      3.98 o 
  12  -6   4     2094.56     2050.19     28.16 o 
  13  -6   4     2566.42     2575.16     34.69 o 
  14  -6   4      350.62      356.71      8.71 o 
  15  -6   4       61.87       56.94      4.63 o 
  16  -6   4     1301.42     1264.72     39.91 o 
 -13  -5   4      899.00      885.81     17.15 o 
 -12  -5   4      304.71      288.36      7.28 o 
 -11  -5   4        2.59       -1.66      1.52 o 
 -10  -5   4     1849.63     1846.57     23.23 o 
  -9  -5   4     1400.03     1463.95     21.22 o 
  -8  -5   4      335.08      314.41      6.99 o 
  -7  -5   4     1046.47     1055.82     12.77 o 
  -6  -5   4     2124.79     2155.15     22.25 o 
  -5  -5   4     4014.18     4124.68     43.80 o 
  -4  -5   4      337.83      320.00      4.60 o 
  -3  -5   4     1192.79     1201.77     12.74 o 
  -2  -5   4     3304.96     3257.74     35.06 o 
  -1  -5   4     1814.64     1847.13     21.99 o 
   0  -5   4       45.35       45.15      2.55 o 
   1  -5   4     8242.17     8713.24    135.39 o 
   2  -5   4      510.76      401.08     10.87 o 
   3  -5   4     7006.91     7636.64    151.48 o 
   4  -5   4       34.13       19.91      3.19 o 
   5  -5   4     5241.17     5286.72     69.42 o 
   6  -5   4     3532.03     3457.71     86.27 o 
   7  -5   4       76.89       78.06      6.39 o 
   8  -5   4     2057.77     2011.37     25.93 o 
   9  -5   4     4271.67     4276.99     52.13 o 
  10  -5   4     1024.22      990.76     15.04 o 
  11  -5   4       20.93       18.05      2.21 o 
  12  -5   4     1814.77     1728.76     24.52 o 
  13  -5   4     1181.99     1175.98     26.50 o 
  14  -5   4       16.15       12.16      3.79 o 
  15  -5   4       12.14        6.22      4.56 o 
  16  -5   4      704.53      694.84     26.92 o 
 -14  -4   4      760.46      773.99     16.43 o 
 -13  -4   4     1393.10     1430.00     19.76 o 
 -12  -4   4        9.13        3.93      1.79 o 
 -11  -4   4     1296.23     1294.85     17.62 o 
 -10  -4   4     2725.81     2778.89     32.82 o 
  -9  -4   4     1039.15     1082.50     14.70 o 
  -8  -4   4       51.86       54.15      2.55 o 
  -7  -4   4     1024.43     1071.41     10.92 o 
  -6  -4   4     4342.50     4439.03     37.34 o 
  -5  -4   4     1408.65     1509.54     16.16 o 
  -4  -4   4      103.07       97.08      3.04 o 
  -3  -4   4     4205.61     4145.80     40.07 o 
  -2  -4   4     4217.69     4368.25     57.33 o 
  -1  -4   4      741.49      819.05     17.25 o 
   0  -4   4     2159.44     2198.70     41.41 o 
   2  -4   4     6547.46     6449.49    108.17 o 
   3  -4   4       37.64        2.42      1.73 o 
   4  -4   4     8823.47     9131.95    127.14 o 
   5  -4   4     4392.30     4361.82     51.55 o 
   6  -4   4     1773.50     1809.15     22.96 o 
   7  -4   4      515.61      552.87      7.75 o 
   8  -4   4     3283.92     3348.31     41.14 o 
   9  -4   4     3988.61     4045.98     49.60 o 
  10  -4   4      666.58      653.51     11.18 o 
  11  -4   4      342.35      369.92      8.07 o 
  12  -4   4     1593.55     1585.08     23.02 o 
  13  -4   4      658.29      669.13     18.86 o 
  14  -4   4        0.66       -0.30      3.03 o 
  15  -4   4      143.67      134.63     11.22 o 
  16  -4   4     1708.84     1769.19     53.55 o 
 -14  -3   4     1276.16     1279.36     23.56 o 
 -13  -3   4      788.68      752.76     13.50 o 
 -12  -3   4      348.41      343.43      7.23 o 
 -11  -3   4     1436.24     1384.03     18.41 o 
 -10  -3   4     1983.88     1947.37     23.99 o 
  -9  -3   4      518.23      547.21      8.75 o 
  -8  -3   4      515.47      529.90      7.04 o 
  -7  -3   4     3262.26     3309.13     30.80 o 
  -6  -3   4     2314.47     2395.61     22.22 o 
  -5  -3   4      498.32      556.28      6.45 o 
  -4  -3   4     1657.63     1741.73     17.87 o 
  -3  -3   4     3447.20     3294.29     40.57 o 
  -2  -3   4     9649.58    10257.24    256.46 o 
  -1  -3   4        1.20       14.00      3.04 o 
   0  -3   4     9913.36       -0.31      0.41 o 
   3  -3   4     2829.36     3021.27     42.24 o 
   4  -3   4     6019.81     5898.67     61.56 o 
   5  -3   4     2386.10     2380.94     34.01 o 
   6  -3   4      147.54      107.93      4.17 o 
   7  -3   4      410.96      417.78      8.96 o 
   8  -3   4     2161.01     2251.69     25.76 o 
   9  -3   4      508.34      517.77      9.20 o 
  10  -3   4      237.90      228.45      7.34 o 
  11  -3   4      471.51      488.98      9.65 o 
  12  -3   4     1302.62     1324.09     30.05 o 
  13  -3   4      142.30      139.62     10.82 o 
  14  -3   4        3.08        6.67      3.63 o 
  15  -3   4     1131.62     1191.36     39.70 o 
 -15  -2   4      608.06      628.49     17.63 o 
 -14  -2   4      673.75      663.81     14.52 o 
 -13  -2   4      218.37      219.97      6.32 o 
 -12  -2   4      669.70      666.24     11.88 o 
 -11  -2   4     2736.43     2685.21     35.58 o 
 -10  -2   4     1437.31     1429.34     18.36 o 
  -9  -2   4      655.96      647.72      8.87 o 
  -8  -2   4     3042.62     3110.96     32.15 o 
  -7  -2   4     4080.17     4024.51     36.36 o 
  -6  -2   4     1551.91     1539.75     13.98 o 
  -5  -2   4     1195.92     1271.58     13.87 o 
  -4  -2   4     3043.88     3055.55     33.55 o 
  -2  -2   4     3996.38     4239.79     59.00 o 
  -1  -2   4     3825.74     4040.78     88.46 o 
   0  -2   4     9507.19       -0.76      0.38 o 
   1  -2   4    10482.72       -0.91      0.46 o 
   2  -2   4      100.34       69.38      4.42 o 
   3  -2   4     5523.71     5669.30     67.86 o 
   4  -2   4     6193.49     6322.73     75.82 o 
   5  -2   4     2869.35     3172.28     35.79 o 
   6  -2   4      399.87      438.86      5.10 o 
   7  -2   4     6408.90     6745.55     62.77 o 
   8  -2   4     3457.32     3612.28     33.78 o 
   9  -2   4        7.00       10.05      1.49 o 
  10  -2   4     1201.11     1220.03     14.50 o 
  11  -2   4     1161.59     1269.47     22.66 o 
  12  -2   4     1328.60     1397.38     24.98 o 
  13  -2   4      320.27      340.06     10.15 o 
  14  -2   4      292.78      277.03      9.54 o 
  15  -2   4     1127.61     1149.16     27.21 o 
 -15  -1   4      561.24      547.63     17.75 o 
 -14  -1   4      448.27      439.25     10.83 o 
 -13  -1   4        2.64       -3.22      1.61 o 
 -12  -1   4     1261.32     1242.52     18.66 o 
 -11  -1   4     2202.45     2144.32     26.20 o 
 -10  -1   4      683.79      659.14      9.12 o 
  -9  -1   4     1578.90     1565.16     16.35 o 
  -8  -1   4     5139.35     5253.12     48.26 o 
  -7  -1   4     1401.46     1518.47     16.55 o 
  -6  -1   4      470.90      505.46      6.64 o 
  -5  -1   4      744.17      797.77      9.23 o 
  -2  -1   4     4332.74     4991.16     62.73 o 
  -1  -1   4       51.11       42.45      2.47 o 
   0  -1   4     5604.25     4059.37     97.49 o 
   2  -1   4      373.16      217.64      7.88 o 
   3  -1   4     5359.27     5268.34    108.28 o 
   4  -1   4     8425.45     8785.14     94.36 o 
   5  -1   4      626.58      630.22      6.26 o 
   6  -1   4     4607.40     5009.56     40.40 o 
   7  -1   4     4721.41     4894.94     42.22 o 
   8  -1   4      960.37     1019.94     11.24 o 
   9  -1   4      209.99      195.95      4.24 o 
  10  -1   4     1075.33     1152.45     17.60 o 
  11  -1   4     1903.36     1939.69     27.48 o 
  12  -1   4      731.51      732.58     15.81 o 
  13  -1   4       63.13       59.77      4.73 o 
  14  -1   4     1069.67     1079.64     21.91 o 
  15  -1   4      586.21      604.78     17.93 o 
 -16   0   4      364.57      361.05     13.15 o 
 -15   0   4      719.30      744.45     22.23 o 
 -14   0   4       40.93       35.75      3.99 o 
 -13   0   4      113.00      105.18      4.00 o 
 -12   0   4     1587.47     1621.53     18.93 o 
 -11   0   4      712.10      714.69      9.81 o 
 -10   0   4      905.12      878.35     11.16 o 
  -9   0   4     3461.39     3562.22     36.45 o 
  -8   0   4      333.39      369.54      4.84 o 
  -7   0   4     2717.62     2740.39     25.45 o 
  -6   0   4        2.09        3.43      0.76 o 
  -5   0   4     4705.58     4939.71     48.29 o 
  -4   0   4     9429.05     9551.75    130.88 o 
  -3   0   4      615.85      588.09      9.99 o 
  -2   0   4     4256.73     4772.03     70.66 o 
   2   0   4     1170.62     1160.09     18.07 o 
   4   0   4     3619.67     3747.67     37.55 o 
   5   0   4      371.39      474.03      5.49 o 
   6   0   4     3544.30     3771.23     30.74 o 
   7   0   4     3842.68     4075.29     31.76 o 
   8   0   4      317.25      365.06      6.00 o 
   9   0   4      617.45      641.67     10.00 o 
  10   0   4     3052.32     3043.52     40.41 o 
  11   0   4     1678.82     1760.24     25.59 o 
  12   0   4       73.33       70.64      4.09 o 
  13   0   4      832.41      838.46     21.28 o 
  14   0   4      808.38      806.29     28.90 o 
 -16   1   4     1086.52     1129.16     22.19 o 
 -15   1   4      770.75      740.89     16.26 o 
 -14   1   4       36.19       33.62      3.76 o 
 -13   1   4     1535.52     1533.88     22.87 o 
 -12   1   4     2570.53     2605.06     28.14 o 
 -11   1   4      450.74      459.29      7.08 o 
 -10   1   4      404.70      397.16      6.23 o 
  -9   1   4     2383.79     2360.92     22.73 o 
  -8   1   4     1447.14     1542.46     15.37 o 
  -7   1   4     1025.52     1111.10     11.33 o 
  -6   1   4      951.48      976.74     10.71 o 
  -5   1   4    11965.65    12876.87    295.06 o 
  -4   1   4     6424.59     6925.28     73.50 o 
  -3   1   4      967.60     1166.96     15.95 o 
  -2   1   4     7331.37     6916.47    102.00 o 
  -1   1   4     9129.91     8570.47    132.05 o 
   0   1   4     7969.14     5180.77    131.53 o 
   1   1   4     2971.66     3503.00     61.64 o 
   2   1   4     4333.14     4309.26     46.97 o 
   3   1   4     3481.62     3341.87     33.57 o 
   4   1   4      131.04      147.83      2.49 o 
   5   1   4      199.86      169.48      2.77 o 
   6   1   4     3710.02     3686.49     30.73 o 
   7   1   4     1609.71     1683.53     17.58 o 
   8   1   4      242.60      224.50      4.35 o 
   9   1   4      583.21      631.91     10.09 o 
  10   1   4     1086.34     1145.12     20.67 o 
  11   1   4      803.11      802.82     16.18 o 
  12   1   4      341.80      328.60     16.85 o 
  13   1   4      285.24      297.79     10.39 o 
  14   1   4     1028.72     1060.81     35.26 o 
 -16   2   4      659.43      646.14     15.09 o 
 -15   2   4      628.52      611.95     12.70 o 
 -14   2   4      181.26      185.31      5.71 o 
 -13   2   4      935.19      955.24     15.92 o 
 -12   2   4      537.97      524.89     10.18 o 
 -11   2   4      328.69      318.48      4.99 o 
 -10   2   4      411.14      425.79      5.83 o 
  -9   2   4     8593.24     8404.44     74.63 o 
  -8   2   4      739.95      758.26     12.24 o 
  -7   2   4      173.40      183.83      3.15 o 
  -6   2   4    12747.98    13397.22    244.52 o 
  -5   2   4     8291.67     8677.70    114.94 o 
  -4   2   4      313.37      267.08      4.87 o 
  -3   2   4     3187.01     3285.33     44.35 o 
  -2   2   4    12104.80    11237.94    267.43 o 
   0   2   4     1558.76     1569.25     20.05 o 
   1   2   4      597.13      531.08      7.09 o 
   2   2   4     9396.72     9856.42    136.10 o 
   3   2   4     2777.78     2877.39     29.27 o 
   4   2   4      107.49      106.44      2.10 o 
   5   2   4     1079.74     1098.33     10.98 o 
   6   2   4     1530.12     1811.40     17.11 o 
   7   2   4      513.92      544.58      9.04 o 
   8   2   4      143.31      147.94      4.61 o 
   9   2   4     1519.81     1524.48     23.55 o 
  10   2   4      679.74      692.48     14.21 o 
  11   2   4        3.33        0.14      2.28 o 
  12   2   4      489.78      492.43     19.26 o 
  13   2   4     1531.81     1598.23     48.19 o 
 -16   3   4     1024.47     1047.86     25.88 o 
 -15   3   4       58.25       50.27      4.10 o 
 -14   3   4      595.51      577.26     12.04 o 
 -13   3   4     2334.29     2247.78     49.79 o 
 -12   3   4      617.32      608.56     10.99 o 
 -11   3   4      105.43      112.26      5.52 o 
 -10   3   4      997.47     1014.84     13.18 o 
  -9   3   4     9411.56     9372.88     97.00 o 
  -8   3   4      981.17     1071.83     13.21 o 
  -7   3   4      642.15      664.71      9.30 o 
  -6   3   4     5873.48     5868.56     70.94 o 
  -5   3   4     4898.59     5054.34     52.75 o 
  -4   3   4      171.26      182.47      4.58 o 
  -3   3   4     5982.99     6168.39     78.93 o 
  -1   3   4     4751.25     4885.06     52.31 o 
   0   3   4     2310.03     2565.68     28.37 o 
   1   3   4       40.19      119.21      2.56 o 
   2   3   4     9422.08     9510.26    197.11 o 
   3   3   4     1505.69     1631.66     20.46 o 
   4   3   4     1055.61     1047.36     16.39 o 
   5   3   4     2025.24     2082.72     20.59 o 
   6   3   4     3262.15     3305.17     31.65 o 
   7   3   4      215.91      188.83      5.76 o 
   8   3   4      911.37      916.97     13.28 o 
   9   3   4     1201.56     1246.72     19.09 o 
  10   3   4      966.20      957.12     15.97 o 
  11   3   4       58.26       45.73      7.40 o 
  12   3   4      791.04      777.94     19.42 o 
  13   3   4      413.86      422.01     18.76 o 
 -17   4   4      690.27      679.23     19.49 o 
 -16   4   4      100.97      101.24      8.09 o 
 -15   4   4      531.11      537.15     11.89 o 
 -14   4   4     1114.09     1090.65     18.50 o 
 -13   4   4     1550.53     1534.11     20.25 o 
 -12   4   4      221.08      200.42      6.29 o 
 -11   4   4      117.79      117.29      4.16 o 
 -10   4   4     1905.67     1952.95     25.67 o 
  -9   4   4     5114.83     5005.03     59.62 o 
  -8   4   4        5.16        8.49      1.12 o 
  -7   4   4     2814.39     2791.09     33.26 o 
  -6   4   4     6955.93     7054.27     82.05 o 
  -5   4   4     3013.49     3024.35     32.17 o 
  -4   4   4       11.33       16.49      0.90 o 
  -3   4   4     6196.44     6270.37     66.02 o 
  -2   4   4      425.11      343.25      4.03 o 
  -1   4   4     1116.11     1190.93     12.50 o 
   0   4   4     5528.59     5978.17     57.12 o 
   1   4   4       30.12       50.12      2.75 o 
   2   4   4     6962.60     7481.19     72.14 o 
   3   4   4      204.52      208.07      3.88 o 
   4   4   4     2083.43     2182.86     23.04 o 
   5   4   4     5481.34     5512.12     54.63 o 
   6   4   4     1529.78     1528.42     17.39 o 
   7   4   4      168.96      155.92      5.95 o 
   8   4   4     1307.67     1318.52     17.90 o 
   9   4   4     1281.51     1273.54     19.69 o 
  10   4   4      152.62      138.10      5.41 o 
  11   4   4     1100.37     1094.51     20.75 o 
  12   4   4      989.38     1012.39     23.62 o 
 -17   5   4      586.92      598.93     17.80 o 
 -16   5   4        0.49       -3.53      2.36 o 
 -15   5   4      418.11      390.08      9.69 o 
 -14   5   4      861.48      847.82     13.29 o 
 -13   5   4     1755.95     1735.22     22.33 o 
 -12   5   4       41.90       39.87      3.20 o 
 -11   5   4     1370.02     1291.37     16.90 o 
 -10   5   4     2021.81     1997.47     23.91 o 
  -9   5   4      699.33      699.74     10.03 o 
  -8   5   4      122.85      119.82      3.73 o 
  -7   5   4     3229.42     3325.83     46.42 o 
  -6   5   4     4377.95     4098.08    146.50 o 
  -4   5   4     6271.35     6549.32     71.51 o 
  -3   5   4     2011.46     2016.37     22.10 o 
  -2   5   4     1714.73     1673.53     19.71 o 
  -1   5   4        8.88        2.05      1.37 o 
   0   5   4     7562.75     7868.02    123.48 o 
   1   5   4     5434.39     4902.79     76.32 o 
   2   5   4     5589.72     5507.95     58.47 o 
   3   5   4      489.83      491.04      6.78 o 
   4   5   4     3361.77     3404.63     34.76 o 
   5   5   4     1746.58     1735.05     19.30 o 
   6   5   4      231.47      235.13      4.79 o 
   7   5   4      305.85      319.20      6.66 o 
   8   5   4     2278.82     2260.38     28.26 o 
   9   5   4      674.12      657.63     12.34 o 
  10   5   4      274.22      235.94     10.05 o 
  11   5   4     1437.46     1403.29     25.11 o 
 -17   6   4      181.90      172.08      9.04 o 
 -16   6   4        7.53        3.61      2.75 o 
 -15   6   4     1016.14     1008.03     15.34 o 
 -14   6   4      870.26      832.94     13.05 o 
 -13   6   4      808.87      816.70     12.58 o 
 -12   6   4      506.92      481.29      8.51 o 
 -11   6   4      645.91      647.81     10.05 o 
 -10   6   4      798.04      808.85     11.49 o 
  -9   6   4       49.73       46.90      2.32 o 
  -8   6   4     1388.24     1375.54     16.84 o 
  -7   6   4     3517.32     3538.20     38.74 o 
  -6   6   4     1748.13     1780.32     25.96 o 
  -3   6   4      676.90      608.08     10.55 o 
  -2   6   4      326.82      357.72     21.02 o 
  -1   6   4      174.79      137.00     21.85 o 
   0   6   4    10018.41    10137.72    258.63 o 
   1   6   4      850.49      812.92     12.19 o 
   2   6   4      261.45      256.71      4.57 o 
   3   6   4     1509.51     1545.23     18.53 o 
   4   6   4     1922.90     1951.65     21.17 o 
   5   6   4      515.58      509.06      7.53 o 
   6   6   4       93.59       92.78      3.14 o 
   7   6   4     1047.95     1062.10     15.18 o 
   8   6   4     2366.12     2355.74     29.43 o 
   9   6   4      167.37      176.48      8.29 o 
  10   6   4       16.59       13.59      2.44 o 
  11   6   4     1360.89     1358.58     36.64 o 
 -17   7   4       71.96       56.19      6.09 o 
 -16   7   4      111.86      110.75      5.02 o 
 -15   7   4      960.76      946.50     14.62 o 
 -14   7   4      250.26      240.17      6.13 o 
 -13   7   4       49.34       46.24      2.93 o 
 -12   7   4     1218.20     1189.61     16.12 o 
 -11   7   4     1966.38     1909.20     23.27 o 
 -10   7   4     1168.91     1127.04     14.82 o 
  -9   7   4      348.52      322.20      5.90 o 
  -8   7   4     5969.95     5865.08     62.86 o 
  -7   7   4     8578.38     8323.98     80.49 o 
  -6   7   4       29.83       27.33      2.68 o 
  -5   7   4     3125.78     3053.77     61.86 o 
  -4   7   4     5003.64     5158.40     72.15 o 
  -3   7   4     2159.78     2174.82     60.94 o 
  -2   7   4      277.08      283.13      5.61 o 
  -1   7   4     3443.44     3369.00     43.58 o 
   0   7   4     5985.11     6184.46     73.49 o 
   1   7   4     1397.40     1360.98     18.83 o 
   2   7   4      606.08      630.69     11.29 o 
   3   7   4     2225.35     2206.34     29.15 o 
   4   7   4     1852.08     1820.18     25.02 o 
   5   7   4      245.81      245.34      4.61 o 
   6   7   4      291.53      295.51      5.45 o 
   7   7   4     2240.58     2313.89     28.59 o 
   8   7   4      975.47      987.13     15.13 o 
   9   7   4        3.58       -0.02      2.48 o 
  10   7   4       79.60       68.68      5.20 o 
 -17   8   4        0.69       -1.55      2.18 o 
 -16   8   4      324.41      322.40      8.15 o 
 -15   8   4      450.66      441.57     13.51 o 
 -14   8   4      160.30      148.00      4.73 o 
 -13   8   4      105.27       95.88      3.76 o 
 -12   8   4     1388.44     1350.99     17.80 o 
 -11   8   4     1550.93     1523.38     19.34 o 
 -10   8   4      534.23      522.90      8.35 o 
  -9   8   4     2054.68     2026.76     23.87 o 
  -8   8   4     3945.32     3870.31     42.50 o 
  -7   8   4      161.72      163.38      4.47 o 
  -6   8   4      954.02      978.72     10.35 o 
  -5   8   4      975.72      960.79     10.13 o 
  -4   8   4     7190.46     7416.96     63.04 o 
  -3   8   4      486.63      524.80      6.96 o 
  -2   8   4      360.73      348.53      5.85 o 
  -1   8   4     4651.04     4595.15     55.48 o 
   0   8   4     3141.94     3075.65     38.53 o 
   1   8   4       24.74       24.70      2.03 o 
   2   8   4     1201.87     1176.62     17.26 o 
   3   8   4     3411.93     3387.77     43.03 o 
   4   8   4     1661.34     1634.94     23.33 o 
   5   8   4        4.93        4.60      1.87 o 
   6   8   4     1350.19     1356.57     20.45 o 
   7   8   4     1019.45     1015.10     17.75 o 
   8   8   4      307.87      296.83      8.43 o 
   9   8   4      145.65      133.86      6.85 o 
 -17   9   4      256.61      258.02      7.97 o 
 -16   9   4      871.52      882.13     15.01 o 
 -15   9   4      920.25      921.58     15.08 o 
 -14   9   4       15.95       12.25      1.95 o 
 -13   9   4      703.11      707.35     11.07 o 
 -12   9   4     1451.43     1444.46     18.60 o 
 -11   9   4     1445.96     1434.90     18.20 o 
 -10   9   4      227.44      221.78      4.60 o 
  -9   9   4      825.55      841.69     15.29 o 
  -8   9   4      681.91      691.38     11.60 o 
  -7   9   4      170.05      166.86      7.28 o 
  -6   9   4      265.82      249.44      5.23 o 
  -5   9   4     3458.56     3440.99     38.87 o 
  -4   9   4     4287.85     4343.33     44.98 o 
  -3   9   4      280.41      245.47      4.33 o 
  -2   9   4     1590.82     1585.05     23.33 o 
  -1   9   4     5027.61     4824.20     58.28 o 
   0   9   4     1529.82     1482.57     20.42 o 
   1   9   4       23.68       21.61      2.04 o 
   2   9   4     2509.52     2470.15     37.33 o 
   3   9   4     2889.23     2811.46     36.79 o 
   4   9   4      424.88      419.37      9.06 o 
   5   9   4      190.39      198.38      8.05 o 
   6   9   4      583.72      588.41     10.53 o 
   7   9   4      907.25      914.88     16.79 o 
   8   9   4       15.04        9.99      5.57 o 
 -16  10   4     1265.43     1274.03     27.92 o 
 -15  10   4      180.45      168.79      4.52 o 
 -14  10   4       38.61       35.01      3.35 o 
 -13  10   4     1257.03     1239.98     22.04 o 
 -12  10   4     1397.74     1365.92     23.41 o 
 -11  10   4        3.21       -0.53      1.69 o 
 -10  10   4      877.18      850.93     15.87 o 
  -9  10   4     1152.79     1148.30     19.59 o 
  -8  10   4      262.02      259.90      6.33 o 
  -7  10   4        0.01        5.70      2.01 o 
  -6  10   4     1331.91     1317.38     17.15 o 
  -5  10   4     3082.81     2998.30     38.75 o 
  -4  10   4     1802.52     1774.32     24.70 o 
  -3  10   4      268.50      267.60      6.11 o 
  -2  10   4     2216.81     2147.88     29.56 o 
  -1  10   4     2393.63     2410.14     30.83 o 
   0  10   4      557.50      537.38     10.22 o 
   1  10   4      592.55      573.50     10.24 o 
   2  10   4     3332.07     3239.75     41.62 o 
   3  10   4     1314.65     1290.79     19.61 o 
   4  10   4        4.43        6.02      2.02 o 
   5  10   4      427.12      417.54      9.53 o 
   6  10   4      603.64      621.55     12.55 o 
   7  10   4      410.17      387.25     11.24 o 
 -16  11   4      683.49      680.53     18.22 o 
 -15  11   4       26.38       19.70      3.37 o 
 -14  11   4      359.45      349.87     12.87 o 
 -13  11   4     1418.79     1397.79     24.41 o 
 -12  11   4      424.54      422.78     10.47 o 
 -11  11   4       98.49      100.46      9.32 o 
 -10  11   4     1535.11     1434.32     23.87 o 
  -9  11   4     1092.73     1074.54     16.83 o 
  -8  11   4      299.53      307.48      7.17 o 
  -7  11   4      220.55      227.04      7.76 o 
  -6  11   4     1423.88     1417.18     20.65 o 
  -5  11   4      956.26      975.72     15.46 o 
  -4  11   4        6.88        7.68      1.53 o 
  -3  11   4      380.88      388.12      7.97 o 
  -2  11   4     2919.95     2879.86     46.58 o 
  -1  11   4     1559.87     1540.70     41.21 o 
   0  11   4        3.28        5.56      1.29 o 
   1  11   4     3228.10     3129.70     40.05 o 
   2  11   4      921.10      879.59     14.41 o 
   3  11   4      135.39      132.91      4.94 o 
   4  11   4      172.20      165.16      5.69 o 
   5  11   4      740.74      749.20     14.03 o 
   6  11   4      567.60      582.91     13.69 o 
 -16  12   4      470.69      481.16     14.61 o 
 -15  12   4       11.45        8.24      2.94 o 
 -14  12   4     1452.20     1401.34     25.00 o 
 -13  12   4     1390.32     1385.71     24.38 o 
 -12  12   4      326.90      311.84      8.90 o 
 -11  12   4      318.67      309.61      9.68 o 
 -10  12   4     2285.70     2191.95     34.30 o 
  -9  12   4     1378.00     1350.80     20.34 o 
  -8  12   4        8.71        6.71      1.87 o 
  -7  12   4      772.45      765.81     20.21 o 
  -6  12   4     1475.43     1482.22     21.79 o 
  -5  12   4      561.52      580.90     10.96 o 
  -4  12   4      152.97      162.52      8.51 o 
  -3  12   4     1857.78     1832.93     26.17 o 
  -2  12   4     2380.78     2287.49     31.97 o 
  -1  12   4       16.71       16.92      2.35 o 
   0  12   4     1268.06     1270.17     22.69 o 
   1  12   4     1272.58     1221.23     22.41 o 
   2  12   4      960.90      924.89     14.77 o 
   3  12   4        1.11        0.91      1.72 o 
   4  12   4      666.01      664.32     13.95 o 
   5  12   4     1439.85     1471.65     25.49 o 
 -15  13   4      183.90      178.07      8.58 o 
 -14  13   4     1554.36     1535.17     26.99 o 
 -13  13   4      142.14      135.89      6.32 o 
 -12  13   4        5.62        3.73      2.24 o 
 -11  13   4      908.01      919.95     17.74 o 
 -10  13   4     2367.63     2317.39     32.09 o 
  -9  13   4     1081.76     1090.69     21.31 o 
  -8  13   4       14.21       16.16      2.71 o 
  -7  13   4     1048.53     1020.53     19.03 o 
  -6  13   4      682.09      689.90     12.61 o 
  -5  13   4      212.68      221.94      6.40 o 
  -4  13   4      415.81      407.79     10.05 o 
  -3  13   4     1760.64     1769.30     27.97 o 
  -2  13   4      968.26      929.24     15.71 o 
  -1  13   4      307.63      277.81      7.33 o 
   0  13   4      279.66      281.91      8.80 o 
   1  13   4     1149.65     1132.24     21.72 o 
   2  13   4      351.94      338.51     10.27 o 
   3  13   4        3.01        5.65      3.33 o 
   4  13   4      987.20      996.69     24.85 o 
 -14  14   4     1867.54     1824.97     36.52 o 
 -13  14   4       61.23       62.91      5.21 o 
 -12  14   4      174.75      182.49      7.00 o 
 -11  14   4     1152.27     1161.27     21.26 o 
 -10  14   4      655.17      650.36     14.17 o 
  -9  14   4        1.84        4.75      2.29 o 
  -8  14   4      617.39      632.04     13.96 o 
  -7  14   4     1059.83     1063.81     25.97 o 
  -6  14   4     1121.53     1087.30     20.40 o 
  -5  14   4      108.18      104.37      4.85 o 
  -4  14   4     1230.09     1242.80     20.13 o 
  -3  14   4     2537.78     2472.14     39.34 o 
  -2  14   4      388.57      381.70      8.74 o 
  -1  14   4      196.83      198.10      7.48 o 
   0  14   4      411.84      427.51     12.11 o 
   1  14   4      941.00      927.98     22.88 o 
   2  14   4      144.27      133.74      8.33 o 
 -13  15   4       29.70       29.62      3.69 o 
 -12  15   4      351.15      343.96     11.48 o 
 -11  15   4      422.10      438.68     17.05 o 
 -10  15   4      428.89      417.37     10.90 o 
  -9  15   4        2.28       -0.46      2.13 o 
  -8  15   4      568.25      562.01     13.20 o 
  -7  15   4     1057.64     1058.36     30.41 o 
  -6  15   4     1005.68      959.91     19.08 o 
  -5  15   4      125.24      103.54      5.00 o 
  -4  15   4      118.70      120.62      7.76 o 
  -3  15   4      343.06      341.35     10.02 o 
  -2  15   4       10.31        7.18      2.60 o 
  -1  15   4      302.84      321.66     11.76 o 
   0  15   4      527.04      551.75     32.13 o 
 -12  16   4      854.07      857.78     20.68 o 
 -11  16   4     1053.66     1043.61     23.78 o 
 -10  16   4       85.22       85.04      5.39 o 
  -9  16   4      413.97      426.53     15.74 o 
  -8  16   4     1590.69     1616.23     28.43 o 
  -7  16   4     1017.42     1035.08     20.48 o 
  -6  16   4        7.74       10.44      2.98 o 
  -5  16   4     2754.72     2818.93     39.68 o 
  -4  16   4      282.17      291.47      9.73 o 
  -3  16   4      199.98      211.44      9.40 o 
  -2  16   4       58.07       58.50      5.71 o 
  -9  17   4      586.65      592.99     14.23 o 
  -8  17   4      910.74      881.84     18.51 o 
  -7  17   4       18.78       18.58      3.43 o 
  -6  17   4       85.02       84.52      5.81 o 
   5 -19   5        0.34       -2.78      1.84 o 
   1 -18   5        0.27        0.09      3.55 o 
   2 -18   5      497.35      555.10     14.82 o 
   3 -18   5      588.99      629.90     17.93 o 
   4 -18   5      101.95      110.46      6.05 o 
   5 -18   5       58.43       61.79      3.54 o 
  11 -18   5      307.09      317.90      9.96 o 
  -1 -17   5      842.01      863.45     21.14 o 
   0 -17   5       93.65       87.43      6.33 o 
   1 -17   5      614.05      612.71     15.84 o 
   2 -17   5      881.78      932.94     16.34 o 
   3 -17   5      638.38      671.52     14.65 o 
   4 -17   5        3.54       -1.67      1.57 o 
   5 -17   5      300.38      317.66      7.43 o 
  10 -17   5      824.09      905.84     23.97 o 
  11 -17   5      105.20       97.10      5.15 o 
  12 -17   5       36.97       39.02      3.35 o 
  13 -17   5      462.08      487.87     15.46 o 
  -3 -16   5      316.95      315.85     11.70 o 
  -2 -16   5     1539.37     1581.12     33.08 o 
  -1 -16   5      546.50      569.94     15.57 o 
   0 -16   5       32.25       29.76      3.11 o 
   1 -16   5     1066.19     1108.71     18.43 o 
   2 -16   5     2086.48     2143.79     25.95 o 
   3 -16   5      486.17      528.97     10.26 o 
   4 -16   5       25.37       26.28      3.78 o 
   5 -16   5     1014.81     1052.58     27.03 o 
   9 -16   5     1331.21     1340.58     30.80 o 
  10 -16   5     1490.39     1570.10     25.10 o 
  11 -16   5        0.57        0.93      1.78 o 
  12 -16   5      863.97      915.39     20.42 o 
  13 -16   5      765.86      788.43     15.99 o 
  14 -16   5      152.18      156.83      8.83 o 
  -4 -15   5       60.08       61.84      5.82 o 
  -3 -15   5     1048.84     1038.63     38.75 o 
  -2 -15   5      836.31      848.34     15.70 o 
  -1 -15   5      364.81      367.74      9.52 o 
   0 -15   5      320.10      317.43      6.70 o 
   1 -15   5     1510.78     1563.22     23.49 o 
   2 -15   5     1483.78     1484.21     22.11 o 
   3 -15   5      292.54      296.05      6.76 o 
   4 -15   5      273.35      270.40      5.96 o 
   5 -15   5     1438.44     1423.27     33.01 o 
   6 -15   5      820.43      830.58     21.94 o 
   7 -15   5        2.01        5.26      3.22 o 
   8 -15   5      821.34      824.83     21.02 o 
   9 -15   5     1525.45     1637.09     26.60 o 
  10 -15   5       36.21       40.48      3.98 o 
  11 -15   5      132.22      131.93      5.30 o 
  12 -15   5      734.97      767.26     15.26 o 
  13 -15   5      445.33      464.81     11.41 o 
  14 -15   5        2.02        2.76      3.06 o 
  -5 -14   5       42.60       44.30      5.15 o 
  -4 -14   5      591.07      608.37     18.41 o 
  -3 -14   5     1201.83     1189.45     19.91 o 
  -2 -14   5     1285.89     1317.14     21.10 o 
  -1 -14   5       18.79       15.05      1.99 o 
   0 -14   5      558.38      568.97     11.14 o 
   1 -14   5     1624.73     1656.80     25.49 o 
   2 -14   5     2407.22     2362.34     32.06 o 
   3 -14   5      383.64      389.42      7.64 o 
   4 -14   5     1253.67     1316.25     25.03 o 
   5 -14   5     2350.75     2376.29     50.82 o 
   6 -14   5      817.45      838.61     14.69 o 
   7 -14   5      317.28      331.36     11.35 o 
   8 -14   5     1343.55     1379.89     30.37 o 
   9 -14   5      456.79      464.87      9.42 o 
  10 -14   5        5.52        0.33      1.57 o 
  11 -14   5      400.22      408.53      9.58 o 
  12 -14   5      612.46      625.91     13.29 o 
  13 -14   5      225.05      210.93      7.26 o 
  14 -14   5        7.88        5.62      2.54 o 
  15 -14   5      290.90      280.72     12.81 o 
  -7 -13   5      738.66      736.10     20.06 o 
  -6 -13   5      609.76      579.65     16.74 o 
  -5 -13   5        1.22       -3.92      1.96 o 
  -4 -13   5      799.61      767.32     14.59 o 
  -3 -13   5     1578.52     1553.06     23.81 o 
  -2 -13   5      426.86      439.67      9.19 o 
  -1 -13   5      275.96      277.35      7.13 o 
   0 -13   5     3098.15     3098.80     41.04 o 
   1 -13   5      896.34      937.37     21.20 o 
   2 -13   5        8.81        8.02      1.48 o 
   3 -13   5     1231.25     1207.36     17.53 o 
   4 -13   5     2685.92     2729.08     36.99 o 
   5 -13   5     2606.64     2580.89     40.54 o 
   6 -13   5        0.48        2.50      1.82 o 
   7 -13   5     1442.39     1503.61     31.70 o 
   8 -13   5     1751.55     1826.07     30.50 o 
   9 -13   5      324.38      335.90      7.61 o 
  10 -13   5       76.12       80.23      4.03 o 
  11 -13   5     1025.88     1071.25     18.93 o 
  12 -13   5      598.88      608.53     15.00 o 
  13 -13   5      461.62      486.43     17.91 o 
  14 -13   5       42.82       30.86      6.70 o 
  15 -13   5      347.49      342.07     14.42 o 
  -8 -12   5      462.68      463.32     11.51 o 
  -7 -12   5      973.78      984.09     15.19 o 
  -6 -12   5      326.45      332.88      7.29 o 
  -5 -12   5      173.44      172.57      4.88 o 
  -4 -12   5     1146.48     1194.38     19.45 o 
  -3 -12   5     1241.65     1241.63     16.79 o 
  -2 -12   5      505.51      502.46     10.14 o 
  -1 -12   5     1423.07     1452.30     21.50 o 
   0 -12   5     1036.64     1058.89     16.37 o 
   1 -12   5      219.38      237.13     12.84 o 
   2 -12   5        4.23        3.24      1.13 o 
   3 -12   5     1539.62     1544.92     22.48 o 
   4 -12   5     3436.85     3483.01     45.52 o 
   5 -12   5      281.67      268.06      7.58 o 
   6 -12   5      228.64      229.82      7.10 o 
   7 -12   5     2746.22     2773.66     52.42 o 
   8 -12   5     1274.00     1344.45     20.96 o 
   9 -12   5        3.93        8.67      1.92 o 
  10 -12   5      631.54      622.35     14.32 o 
  11 -12   5     1522.09     1546.34     29.61 o 
  12 -12   5       64.13       44.77      4.11 o 
  13 -12   5       13.30        8.21      2.91 o 
  14 -12   5      886.29      882.20     20.84 o 
  15 -12   5      552.55      556.18     15.84 o 
  16 -12   5       76.53       66.33      7.34 o 
  -9 -11   5      445.31      465.02     18.68 o 
  -8 -11   5     1337.79     1350.53     19.33 o 
  -7 -11   5      525.55      525.29      9.85 o 
  -6 -11   5        0.05       -1.19      1.49 o 
  -5 -11   5      485.11      476.06      8.85 o 
  -4 -11   5     1531.31     1546.47     17.80 o 
  -3 -11   5      367.54      382.00      5.99 o 
  -2 -11   5        8.26        4.26      2.45 o 
  -1 -11   5     2708.89     2776.69     41.24 o 
   0 -11   5     2809.40     2809.97     41.30 o 
   1 -11   5      202.66      203.36     11.29 o 
   2 -11   5       83.72       90.78      4.29 o 
   3 -11   5     7655.28     7741.92     95.31 o 
   4 -11   5     5024.70     5016.48     63.19 o 
   5 -11   5      156.20      153.95      5.52 o 
   6 -11   5     2654.50     2748.92     42.40 o 
   7 -11   5     3321.50     3432.47     47.58 o 
   8 -11   5      570.57      581.36     10.77 o 
   9 -11   5      115.60      118.93      5.49 o 
  10 -11   5      874.36      866.02     18.21 o 
  11 -11   5     3013.62     3076.35     53.78 o 
  12 -11   5      149.33      133.06     14.26 o 
  13 -11   5      138.75      151.17      7.17 o 
  14 -11   5      791.63      799.53     19.44 o 
  15 -11   5      723.79      765.64     44.10 o 
  16 -11   5        0.14       -1.04      3.68 o 
 -10 -10   5       39.22       26.74      3.72 o 
  -9 -10   5      395.19      394.46      9.21 o 
  -8 -10   5      634.69      620.05     11.07 o 
  -7 -10   5      129.71      120.45      4.68 o 
  -6 -10   5       31.34       27.93      2.47 o 
  -5 -10   5      591.51      605.50      9.96 o 
  -4 -10   5     1097.68     1098.28     13.37 o 
  -3 -10   5      196.22      189.61      4.47 o 
  -2 -10   5        9.06        9.50      2.59 o 
  -1 -10   5     3020.44     3057.82     44.55 o 
   0 -10   5     1302.88     1310.39     20.81 o 
   1 -10   5      356.77      363.66      6.56 o 
   2 -10   5     1413.92     1453.85     17.44 o 
   3 -10   5     1892.59     1933.26     26.40 o 
   4 -10   5      140.47      149.77      7.63 o 
   5 -10   5     2077.00     2107.40     33.13 o 
   6 -10   5     4518.27     4674.50     57.17 o 
   7 -10   5     3406.26     3409.41     47.41 o 
   8 -10   5       27.57       34.49      3.36 o 
   9 -10   5     1337.19     1311.78     24.70 o 
  10 -10   5     2730.61     2669.55     46.73 o 
  11 -10   5     1985.76     1991.37     36.75 o 
  12 -10   5        6.49        3.38      2.49 o 
  13 -10   5      719.88      709.02     15.22 o 
  14 -10   5     1475.24     1488.91     26.76 o 
  15 -10   5      394.00      392.68     35.42 o 
  16 -10   5       50.08       45.07      6.41 o 
 -10  -9   5      271.37      253.75      8.80 o 
  -9  -9   5     1089.46     1096.14     17.80 o 
  -8  -9   5      944.20      930.43     19.92 o 
  -7  -9   5        2.04       -3.01      1.50 o 
  -6  -9   5      896.24      898.98     13.33 o 
  -5  -9   5     4544.31     4437.38     44.72 o 
  -4  -9   5     1491.10     1493.37     25.48 o 
  -3  -9   5     1557.61     1528.84     20.74 o 
  -2  -9   5     1073.70     1117.12     15.55 o 
  -1  -9   5     4358.83     4257.69     53.44 o 
   0  -9   5     1016.58     1030.85     13.27 o 
   1  -9   5     1021.70     1021.18     14.65 o 
   2  -9   5     3455.43     3402.42     37.27 o 
   3  -9   5     4525.95     4550.93     56.96 o 
   4  -9   5       31.45       27.01      3.37 o 
   5  -9   5     2024.61     2103.61     41.42 o 
   6  -9   5     5491.28     5464.23     65.18 o 
   7  -9   5     3476.76     3262.23     54.14 o 
   8  -9   5       91.99      107.53      4.46 o 
   9  -9   5     1055.16     1098.51     21.50 o 
  10  -9   5      699.63      687.20     21.31 o 
  11  -9   5     1033.49     1010.49     15.07 o 
  12  -9   5      458.87      439.96      8.58 o 
  13  -9   5     1261.19     1315.12     23.24 o 
  14  -9   5     1023.07     1066.22     17.25 o 
  15  -9   5      136.67      132.31      7.43 o 
  16  -9   5       96.20      103.87      4.95 o 
 -11  -8   5        7.72        2.12      2.59 o 
 -10  -8   5      400.01      379.17     10.68 o 
  -9  -8   5     1075.86     1039.71     16.84 o 
  -8  -8   5      665.90      642.48     10.95 o 
  -7  -8   5        1.95        2.81      1.52 o 
  -6  -8   5     1859.02     1809.51     20.30 o 
  -5  -8   5     1089.59     1099.15     14.21 o 
  -4  -8   5       11.81        9.24      1.54 o 
  -3  -8   5     3819.01     3849.91     47.11 o 
  -2  -8   5     2286.93     2292.84     25.87 o 
  -1  -8   5     2637.38     2726.37     36.97 o 
   0  -8   5       57.16       51.03      2.02 o 
   1  -8   5     5651.66     5799.92     68.99 o 
   2  -8   5     4835.34     4905.26     52.43 o 
   3  -8   5     1254.47     1260.46     17.72 o 
   4  -8   5      150.91      167.16      4.26 o 
   5  -8   5     3084.65     3206.84     39.04 o 
   6  -8   5     2514.91     2606.39     32.48 o 
   7  -8   5     2160.96     2225.26     38.84 o 
   8  -8   5     1095.82     1051.88     18.18 o 
   9  -8   5     1109.52     1091.64     15.54 o 
  10  -8   5     1869.72     1845.67     25.46 o 
  11  -8   5      283.89      289.64      6.68 o 
  12  -8   5      213.21      199.17      5.78 o 
  13  -8   5     1612.68     1666.62     24.11 o 
  14  -8   5      380.04      362.75      8.67 o 
  15  -8   5       80.64       66.98      6.25 o 
  16  -8   5      275.34      270.16      7.76 o 
 -12  -7   5      197.65      173.64      7.60 o 
 -11  -7   5       15.15        6.82      2.65 o 
 -10  -7   5     1025.04     1026.32     19.50 o 
  -9  -7   5      993.82      962.87     26.45 o 
  -8  -7   5      172.79      181.55      4.32 o 
  -7  -7   5     1731.55     1677.48     18.97 o 
  -6  -7   5     3381.49     3518.67     32.84 o 
  -5  -7   5     1896.39     1940.08     25.80 o 
  -4  -7   5       33.57       17.35      1.72 o 
  -3  -7   5     6594.41     6531.67     69.21 o 
  -2  -7   5     6529.51     6885.64     83.41 o 
  -1  -7   5     1416.77     1392.42     45.49 o 
   0  -7   5     1690.83     1705.00     17.37 o 
   1  -7   5     6077.89     6041.88     71.39 o 
   2  -7   5     7768.18     7750.97     93.99 o 
   3  -7   5      336.99      335.34      5.44 o 
   4  -7   5     3301.59     3663.57     36.05 o 
   5  -7   5     4384.01     4455.56     84.01 o 
   6  -7   5     2250.79     2329.64     38.95 o 
   7  -7   5      260.25      243.34      6.79 o 
   8  -7   5     1364.09     1377.24     18.74 o 
   9  -7   5     3356.01     3345.95     41.68 o 
  10  -7   5     1139.00     1111.98     23.52 o 
  11  -7   5      410.23      405.67      8.29 o 
  12  -7   5     3537.76     3574.80     45.69 o 
  13  -7   5     1171.85     1161.10     18.38 o 
  14  -7   5       10.56        9.63      3.44 o 
  15  -7   5      927.95      963.96     18.47 o 
  16  -7   5      779.59      790.57     28.05 o 
 -13  -6   5      367.07      367.68     14.95 o 
 -12  -6   5       25.52       18.43      2.57 o 
 -11  -6   5      181.98      175.58      5.63 o 
 -10  -6   5      923.96      944.59     15.43 o 
  -9  -6   5     1421.99     1468.97     26.31 o 
  -8  -6   5       71.71       64.62      2.79 o 
  -7  -6   5     2076.87     2084.78     22.75 o 
  -6  -6   5     1925.57     2008.08     21.03 o 
  -5  -6   5     1158.00     1154.60     12.99 o 
  -4  -6   5      387.94      381.88      5.26 o 
  -3  -6   5     2509.10     2509.39     31.45 o 
  -2  -6   5     1683.13     1605.77     25.30 o 
  -1  -6   5       23.00       23.22      1.80 o 
   0  -6   5     2872.13     3017.54     34.20 o 
   1  -6   5     7308.05     7014.86     94.12 o 
   2  -6   5     5004.53     5450.51     64.13 o 
   3  -6   5      519.66      644.32      9.19 o 
   4  -6   5     1628.48     1659.07     20.16 o 
   5  -6   5     4112.33     4250.07     57.12 o 
   6  -6   5       56.83       67.39      2.51 o 
   7  -6   5       27.74       33.08      1.73 o 
   8  -6   5     2980.85     2921.97     36.52 o 
   9  -6   5     3430.66     3450.88     43.00 o 
  10  -6   5       30.36       31.83      2.48 o 
  11  -6   5     1038.11     1003.81     15.69 o 
  12  -6   5     1043.45     1040.56     16.60 o 
  13  -6   5      325.97      341.86      8.34 o 
  14  -6   5       77.10       74.47      4.31 o 
  15  -6   5      802.60      761.14     27.65 o 
  16  -6   5      253.01      268.03     15.33 o 
 -13  -5   5      136.51      128.23      4.85 o 
 -12  -5   5       56.42       38.39      2.84 o 
 -11  -5   5     1333.91     1366.92     18.55 o 
 -10  -5   5     2506.12     2522.71     33.32 o 
  -9  -5   5      494.43      470.47     10.55 o 
  -8  -5   5      537.72      572.08      8.32 o 
  -7  -5   5     3139.56     3236.22     32.53 o 
  -6  -5   5     2665.94     2672.06     25.06 o 
  -5  -5   5       74.51       67.27      2.13 o 
  -4  -5   5     1614.64     1718.72     17.98 o 
  -3  -5   5     2202.31     2175.73     22.02 o 
  -2  -5   5     2035.93     2136.12     28.91 o 
  -1  -5   5     1017.13     1076.28     20.80 o 
   0  -5   5     3601.89     3615.62     52.14 o 
   1  -5   5     4335.99     4298.16     50.30 o 
   2  -5   5     3482.93     3831.99     40.49 o 
   3  -5   5     9233.49     9831.24    189.14 o 
   4  -5   5     8465.58     8520.54    454.52 o 
   5  -5   5     2080.45     2200.47     50.16 o 
   6  -5   5        0.06        0.21      0.89 o 
   7  -5   5     2417.41     2506.91     31.78 o 
   8  -5   5     7727.16     7658.51     90.22 o 
   9  -5   5     2774.32     2774.29     35.26 o 
  10  -5   5       34.27       28.94      2.42 o 
  11  -5   5     2032.12     1994.50     27.33 o 
  12  -5   5     1253.38     1269.36     19.42 o 
  13  -5   5      106.28      100.31      5.98 o 
  14  -5   5       93.62       96.35      7.40 o 
  15  -5   5     1387.93     1360.87     42.73 o 
  16  -5   5      592.82      550.54     23.70 o 
 -14  -4   5      338.54      325.88      8.27 o 
 -13  -4   5       14.83        7.85      2.09 o 
 -12  -4   5      407.28      411.97      8.14 o 
 -11  -4   5     1571.29     1565.31     20.51 o 
 -10  -4   5     1186.69     1196.11     16.28 o 
  -9  -4   5       60.90       51.82      3.02 o 
  -8  -4   5     1835.40     1886.93     20.57 o 
  -7  -4   5     3525.44     3574.17     30.82 o 
  -6  -4   5     1332.74     1339.85     13.72 o 
  -5  -4   5      109.91       99.36      2.57 o 
  -4  -4   5     2772.14     2834.41     28.30 o 
  -3  -4   5     2413.63     2474.42     24.71 o 
  -2  -4   5       34.57       53.80      3.49 o 
  -1  -4   5     1741.03     1676.47     17.26 o 
   0  -4   5     7130.46     5156.72    390.10 o 
   1  -4   5       89.65       49.86      3.16 o 
   2  -4   5     4966.70     5501.85    545.83 o 
   3  -4   5     2820.18     2747.51     68.08 o 
   4  -4   5     2588.83     2554.36     29.57 o 
   5  -4   5      539.09      516.15      5.92 o 
   6  -4   5      107.46      124.62      2.81 o 
   7  -4   5     4008.69     3931.88     43.15 o 
   8  -4   5     1511.39     1485.03     20.29 o 
   9  -4   5      500.53      534.19      9.86 o 
  10  -4   5      628.01      650.05     11.32 o 
  11  -4   5     2348.05     2293.78     30.88 o 
  12  -4   5      470.57      477.72      8.88 o 
  13  -4   5        0.24       -4.25      2.57 o 
  14  -4   5      624.20      607.41     18.63 o 
  15  -4   5      965.88      971.34     34.21 o 
 -14  -3   5      442.97      443.27      9.81 o 
 -13  -3   5      186.94      177.52      5.84 o 
 -12  -3   5      781.70      753.46     11.91 o 
 -11  -3   5     2579.81     2640.41     31.65 o 
 -10  -3   5      785.30      790.66     11.76 o 
  -9  -3   5      218.48      218.59      4.99 o 
  -8  -3   5     2422.53     2565.89     27.21 o 
  -7  -3   5     4592.20     4580.95     38.70 o 
  -6  -3   5      106.86       90.45      2.30 o 
  -5  -3   5     4087.81     4174.24     37.83 o 
  -4  -3   5     8044.58     8328.46     79.29 o 
  -3  -3   5     2894.24     3050.91     32.98 o 
  -2  -3   5       15.69       14.41      2.04 o 
  -1  -3   5     7050.91     7248.03     95.31 o 
   0  -3   5     7576.54     8040.65    179.93 o 
   1  -3   5     1078.27     1450.08     21.05 o 
   2  -3   5     1910.18     1991.43     42.41 o 
   3  -3   5     7492.98     7686.39     79.96 o 
   4  -3   5     1462.13     1467.96     16.84 o 
   5  -3   5      223.46      229.97      3.93 o 
   6  -3   5     2026.33     1964.86     25.88 o 
   7  -3   5     5732.20     5696.12     87.94 o 
   8  -3   5     1842.69     1875.85     22.25 o 
   9  -3   5      245.71      254.00      5.40 o 
  10  -3   5     1646.23     1767.76     21.91 o 
  11  -3   5     3155.05     3221.12     37.27 o 
  12  -3   5      243.26      248.38     10.55 o 
  13  -3   5      118.67      125.76      9.13 o 
  14  -3   5      562.75      555.21     17.85 o 
  15  -3   5      591.38      573.18     24.99 o 
 -15  -2   5      623.86      620.00     21.90 o 
 -14  -2   5      132.29      124.09      4.98 o 
 -13  -2   5      557.94      544.36     10.62 o 
 -12  -2   5     1755.89     1757.10     25.07 o 
 -11  -2   5     1337.58     1351.42     19.90 o 
 -10  -2   5        3.37        4.42      1.59 o 
  -9  -2   5     2646.12     2629.42     27.93 o 
  -8  -2   5     4690.89     4851.14     48.71 o 
  -7  -2   5      427.27      466.65      5.33 o 
  -6  -2   5      742.52      766.52      8.48 o 
  -5  -2   5     5135.16     5505.52     49.17 o 
  -4  -2   5     5465.87     5731.34     55.85 o 
  -3  -2   5     6822.27     7761.30     83.13 o 
  -2  -2   5      786.44      747.24     15.64 o 
  -1  -2   5     8306.39     8292.13    322.42 o 
   1  -2   5     1041.14     1193.34     23.11 o 
   2  -2   5     5770.95     5871.74     70.51 o 
   3  -2   5     6316.82     6334.56    135.76 o 
   4  -2   5     2435.53     2435.13     24.73 o 
   5  -2   5     1855.14     1950.18     20.41 o 
   6  -2   5     5039.87     5405.73     45.85 o 
   7  -2   5     3570.48     3694.71     32.41 o 
   8  -2   5        7.80       11.84      1.50 o 
   9  -2   5     1415.12     1486.68     15.68 o 
  10  -2   5     2477.82     2594.03     40.43 o 
  11  -2   5     2752.81     2796.02     43.79 o 
  12  -2   5       10.25        4.41      3.37 o 
  13  -2   5      508.80      508.16     13.03 o 
  14  -2   5      505.82      501.59     13.86 o 
  15  -2   5      564.98      562.57     17.24 o 
 -15  -1   5      534.57      555.59     16.73 o 
 -14  -1   5        1.52       -3.19      1.60 o 
 -13  -1   5     1373.07     1385.87     37.88 o 
 -12  -1   5     1358.80     1358.97     20.12 o 
 -11  -1   5      505.28      525.68      8.76 o 
 -10  -1   5      773.13      782.93     10.42 o 
  -9  -1   5     2378.11     2457.76     24.29 o 
  -8  -1   5     2043.87     2154.50     22.94 o 
  -7  -1   5       82.58       98.58      2.95 o 
  -6  -1   5      352.21      347.24      4.79 o 
  -5  -1   5     4537.22     4612.73     42.03 o 
  -4  -1   5     2106.65     2179.18     22.27 o 
  -2  -1   5     3540.17     3651.51    112.64 o 
  -1  -1   5     5539.26     5595.75    105.56 o 
   0  -1   5     2770.65     2638.74     65.29 o 
   1  -1   5      252.86      244.71     12.36 o 
   2  -1   5     8410.24     8413.52    200.78 o 
   3  -1   5     6414.53     6471.31     77.71 o 
   4  -1   5       48.71       50.72      1.92 o 
   5  -1   5     2548.09     2704.83     22.54 o 
   6  -1   5     5276.63     5528.29     44.60 o 
   7  -1   5     1175.98     1224.23     11.49 o 
   8  -1   5       49.37       58.84      2.05 o 
   9  -1   5     3891.17     3875.77     49.83 o 
  10  -1   5     2046.90     2109.73     29.35 o 
  11  -1   5      600.30      615.85     11.50 o 
  12  -1   5      288.40      274.18      9.46 o 
  13  -1   5      509.85      516.66     13.32 o 
  14  -1   5     1134.91     1148.56     27.27 o 
 -16   0   5      436.24      444.35     14.86 o 
 -15   0   5      112.39       99.42      7.18 o 
 -14   0   5      276.72      264.30      8.79 o 
 -13   0   5     2046.11     2027.80     25.30 o 
 -12   0   5     1336.19     1353.50     16.40 o 
 -11   0   5       45.02       42.23      2.22 o 
 -10   0   5     1017.72     1047.10     12.89 o 
  -9   0   5     5280.22     5359.88     53.56 o 
  -8   0   5      339.77      346.14      5.04 o 
  -7   0   5        2.25        3.10      0.83 o 
  -6   0   5     1673.72     1626.09     27.79 o 
  -5   0   5     4837.29     5055.16     51.15 o 
  -4   0   5      531.11      516.80      7.89 o 
  -3   0   5     1314.18     1358.93     18.50 o 
  -2   0   5     9724.13     9955.16    277.56 o 
  -1   0   5     5524.34     5221.46     67.44 o 
   0   0   5      492.80      214.22      9.24 o 
   1   0   5     1852.57     1754.37     48.27 o 
   2   0   5     7451.46     7587.85    359.55 o 
   3   0   5     5277.74     5643.32     56.69 o 
   4   0   5      325.08      323.45      4.26 o 
   5   0   5     2866.53     2977.56     26.44 o 
   6   0   5     4644.06     4982.34     38.34 o 
   7   0   5       99.06       94.13      2.43 o 
   8   0   5     1216.41     1172.24     15.83 o 
   9   0   5     2265.71     2335.74     31.86 o 
  10   0   5      640.67      685.24     12.34 o 
  11   0   5        2.03       -2.58      1.66 o 
  12   0   5      215.15      215.47      7.22 o 
  13   0   5     1016.19     1067.66     34.97 o 
  14   0   5      392.99      389.89     18.70 o 
 -16   1   5      328.10      311.54     10.07 o 
 -15   1   5       54.97       49.88      4.42 o 
 -14   1   5      541.18      530.39     12.87 o 
 -13   1   5     2188.85     2180.36     26.92 o 
 -12   1   5      514.68      527.39      8.08 o 
 -11   1   5       31.53       31.53      2.50 o 
 -10   1   5     2960.39     2947.09     30.91 o 
  -9   1   5     1211.69     1220.54     12.92 o 
  -8   1   5       32.92       31.35      1.50 o 
  -7   1   5       91.31      112.60      3.30 o 
  -6   1   5     3363.24     3344.49     32.86 o 
  -5   1   5     2572.49     2693.07     27.27 o 
  -4   1   5     3318.01     3927.66     47.75 o 
  -3   1   5     2650.07     2577.10     30.15 o 
  -2   1   5     8358.30     7880.41    152.40 o 
  -1   1   5     5434.25     5439.85     60.30 o 
   0   1   5      634.32      605.10     29.97 o 
   1   1   5     5044.81     5131.17     78.58 o 
   2   1   5     3498.51     3441.92     42.35 o 
   3   1   5       97.86       81.03      2.14 o 
   4   1   5     2150.33     2315.96     21.05 o 
   5   1   5     3047.93     3084.41     25.98 o 
   6   1   5     4686.27     4746.76     44.81 o 
   7   1   5      114.52      111.32      3.97 o 
   8   1   5      937.30      996.23     12.81 o 
   9   1   5     1554.25     1633.36     27.32 o 
  10   1   5      178.31      164.79      7.25 o 
  11   1   5        1.75       -1.69      2.13 o 
  12   1   5      746.97      757.67     33.94 o 
  13   1   5     1296.12     1330.68     28.88 o 
 -16   2   5      143.46      138.58      6.66 o 
 -15   2   5       58.24       55.97      4.64 o 
 -14   2   5     1083.02     1084.03     17.97 o 
 -13   2   5     1521.17     1521.89     22.74 o 
 -12   2   5        1.96        3.36      1.39 o 
 -11   2   5     3444.33     3441.22     38.11 o 
 -10   2   5     2823.47     2860.64     31.19 o 
  -9   2   5     1784.83     1841.38     18.22 o 
  -8   2   5      710.89      732.90      8.32 o 
  -7   2   5     1057.94     1202.13     13.21 o 
  -6   2   5     7924.00     8228.67     94.97 o 
  -5   2   5     1623.33     1683.21     41.31 o 
  -4   2   5     2523.54     2575.94     30.46 o 
  -3   2   5     7930.95     7862.99    113.27 o 
  -2   2   5     6075.82     6113.23     78.16 o 
  -1   2   5       27.95       35.27      2.22 o 
   0   2   5     6505.48     6828.05     81.71 o 
   1   2   5     4340.54     4457.65     54.25 o 
   2   2   5     1623.90     1704.70     19.86 o 
   3   2   5      762.02      811.51     10.19 o 
   4   2   5     4063.89     4220.04     36.56 o 
   5   2   5     2260.55     2391.45     21.83 o 
   6   2   5     1236.38     1388.38     16.23 o 
   7   2   5     1391.27     1342.57     16.11 o 
   8   2   5     2272.16     2305.17     28.17 o 
   9   2   5      771.63      762.46     18.11 o 
  10   2   5       55.18       44.69      4.18 o 
  11   2   5      812.30      855.19     20.46 o 
  12   2   5     2167.50     2180.51     43.45 o 
  13   2   5      459.62      480.94     14.32 o 
 -16   3   5        0.06       -1.64      3.13 o 
 -15   3   5      648.87      646.17     16.22 o 
 -14   3   5     1648.34     1655.78     25.67 o 
 -13   3   5      657.27      585.16     13.39 o 
 -12   3   5      443.58      448.65      9.13 o 
 -11   3   5     2414.89     2377.01     27.46 o 
 -10   3   5     2114.91     2109.65     24.48 o 
  -9   3   5     1730.24     1717.53     20.20 o 
  -8   3   5     2463.62     2346.88     26.29 o 
  -7   3   5     1825.67     1840.45     27.20 o 
  -6   3   5     4342.15     4370.24     55.20 o 
  -5   3   5      436.48      445.72      5.81 o 
  -4   3   5     4123.04     4391.73     50.05 o 
  -3   3   5     7239.18     7265.33     76.40 o 
  -2   3   5     4426.37     4646.42     39.81 o 
  -1   3   5        5.77       16.93      1.96 o 
   0   3   5     3252.50     3254.68     39.44 o 
   1   3   5     6971.45     7053.50     84.70 o 
   2   3   5      896.38      869.91     11.02 o 
   3   3   5      196.68      222.65      4.71 o 
   4   3   5     5802.58     5857.26     57.55 o 
   5   3   5     4448.36     4418.36     44.34 o 
   6   3   5      168.11      182.90      5.34 o 
   7   3   5      926.73      998.01     14.13 o 
   8   3   5     2126.11     2111.74     26.39 o 
   9   3   5      855.35      857.55     16.72 o 
  10   3   5        3.63       -2.77      1.95 o 
  11   3   5      537.58      529.94     14.89 o 
  12   3   5      372.30      343.07     11.69 o 
 -16   4   5      240.16      229.50      8.68 o 
 -15   4   5     1601.05     1618.10     25.60 o 
 -14   4   5      979.51      917.63     16.49 o 
 -13   4   5       18.57       19.07      2.33 o 
 -12   4   5     1332.88     1345.75     19.67 o 
 -11   4   5     2575.26     2440.80     31.75 o 
 -10   4   5     1382.56     1376.65     16.87 o 
  -9   4   5       42.07       30.41      1.75 o 
  -8   4   5     6313.71     6119.50     64.09 o 
  -7   4   5     3729.82     3946.18     51.57 o 
  -6   4   5     3924.71     4100.02     43.50 o 
  -5   4   5      118.74      100.97      2.12 o 
  -4   4   5     2402.90     2358.72     21.12 o 
  -3   4   5     3148.77     3361.11     29.74 o 
  -2   4   5       26.68       25.23      1.50 o 
  -1   4   5     1771.02     1841.73     18.88 o 
   0   4   5     4206.56     4127.25     44.07 o 
   1   4   5     2125.35     2089.08     23.04 o 
   2   4   5      953.34     1075.16     20.68 o 
   3   4   5     7356.17     7387.58     72.01 o 
   4   4   5     7487.18     7496.26     73.19 o 
   5   4   5      146.19      161.51      3.80 o 
   6   4   5      220.74      220.27      5.21 o 
   7   4   5     2576.89     2612.28     31.62 o 
   8   4   5     1695.21     1738.89     22.70 o 
   9   4   5       90.12       80.66      9.88 o 
  10   4   5      881.27      843.37     17.06 o 
  11   4   5     1238.43     1245.04     23.13 o 
  12   4   5      725.92      742.15     31.46 o 
 -17   5   5       14.36        8.50      3.88 o 
 -16   5   5      485.74      485.34     12.90 o 
 -15   5   5     1190.65     1166.26     19.98 o 
 -14   5   5      374.05      361.85      7.83 o 
 -13   5   5      407.81      360.82      7.57 o 
 -12   5   5     1330.39     1278.35     17.27 o 
 -11   5   5     1951.22     1946.03     23.91 o 
 -10   5   5      236.15      227.78      5.59 o 
  -9   5   5       52.52       64.81      3.22 o 
  -8   5   5     6535.76     6494.90     76.18 o 
  -7   5   5     4828.19     4731.61     50.86 o 
  -6   5   5      578.91      573.25     10.40 o 
  -5   5   5      464.20      499.21      8.08 o 
  -4   5   5     7168.79     7293.19     67.38 o 
  -3   5   5     3664.16     3814.76     36.18 o 
  -2   5   5       15.33       16.39      2.26 o 
  -1   5   5     1419.02     1453.25     15.28 o 
   0   5   5     3206.92     2995.17     32.04 o 
   1   5   5     2565.77     2475.60     30.30 o 
   2   5   5      457.85      513.01      7.03 o 
   3   5   5      588.92      623.26      8.31 o 
   4   5   5      401.49      452.23      6.82 o 
   5   5   5       55.53       50.41      2.34 o 
   6   5   5      726.98      744.22     10.25 o 
   7   5   5     1050.31     1039.89     15.02 o 
   8   5   5      792.21      767.69     13.51 o 
   9   5   5        4.65        8.28      2.15 o 
  10   5   5     1014.59      987.92     19.19 o 
  11   5   5      711.99      712.50     15.51 o 
 -17   6   5      139.39      145.30      9.27 o 
 -16   6   5      781.83      779.93     17.20 o 
 -15   6   5     1076.96     1072.99     16.19 o 
 -14   6   5      106.01      103.20      4.26 o 
 -13   6   5      323.18      320.37      7.06 o 
 -12   6   5     1308.33     1314.70     17.65 o 
 -11   6   5      874.69      821.06     12.07 o 
 -10   6   5        5.70        4.33      1.36 o 
  -9   6   5     1722.12     1693.00     20.59 o 
  -8   6   5     5526.38     5368.71     57.95 o 
  -7   6   5     3787.27     3697.92     40.59 o 
  -6   6   5      709.46      656.55     10.20 o 
  -5   6   5     8971.71     8325.06    360.24 o 
  -4   6   5     5335.97     5373.69     61.42 o 
  -3   6   5      120.55      122.21      3.45 o 
  -2   6   5     1029.52     1049.04     13.57 o 
  -1   6   5     2578.61     2398.26     78.14 o 
   0   6   5      744.39      736.34     14.17 o 
   1   6   5      110.04      113.67      3.30 o 
   2   6   5      981.73      931.49     12.17 o 
   3   6   5     2198.74     2202.76     23.56 o 
   4   6   5      255.97      257.09      5.07 o 
   5   6   5      202.60      205.37      4.46 o 
   6   6   5     1879.15     1909.98     21.62 o 
   7   6   5     1905.65     2003.09     25.53 o 
   8   6   5      265.69      275.57      6.56 o 
   9   6   5      198.44      200.58      6.21 o 
  10   6   5     1577.09     1578.28     33.06 o 
 -17   7   5      154.36      146.19     13.82 o 
 -16   7   5      655.80      667.20     12.86 o 
 -15   7   5      313.22      313.78      7.67 o 
 -14   7   5        1.58       -0.14      1.59 o 
 -13   7   5     1088.76     1036.78     15.05 o 
 -12   7   5     2146.85     2091.90     25.75 o 
 -11   7   5      705.79      688.49     10.61 o 
 -10   7   5      215.16      212.63      4.95 o 
  -9   7   5     3957.28     3855.51     42.81 o 
  -8   7   5     5614.61     5536.66     59.74 o 
  -7   7   5      364.07      393.06      6.07 o 
  -6   7   5     1619.64     1653.86     18.13 o 
  -5   7   5     5856.78     5997.58     58.82 o 
  -4   7   5      736.82      685.44      8.29 o 
  -3   7   5      141.04      154.78      3.42 o 
  -2   7   5     2081.99     2110.81     25.04 o 
  -1   7   5     2859.35     2911.19     36.44 o 
   0   7   5      974.12      970.53     14.34 o 
   1   7   5      557.25      589.11     10.08 o 
   2   7   5     1058.35     1060.72     15.95 o 
   3   7   5      677.92      671.24     11.62 o 
   4   7   5      122.54      126.97      3.08 o 
   5   7   5      574.22      566.32      8.23 o 
   6   7   5     1485.54     1482.66     17.63 o 
   7   7   5      424.00      403.01      7.73 o 
   8   7   5      127.14      129.74      5.74 o 
   9   7   5      391.49      383.16     11.38 o 
 -17   8   5      269.45      281.06      8.70 o 
 -16   8   5      686.30      695.72     13.13 o 
 -15   8   5      118.53      113.63      4.57 o 
 -14   8   5      120.62      112.47      4.36 o 
 -13   8   5      986.09      978.14     17.86 o 
 -12   8   5     1507.88     1464.48     19.15 o 
 -11   8   5      220.02      214.54      8.54 o 
 -10   8   5      233.44      223.08      5.00 o 
  -9   8   5     1589.70     1570.77     21.21 o 
  -8   8   5      154.00      153.26      7.06 o 
  -7   8   5       62.01       58.48      2.49 o 
  -6   8   5     5495.24     5536.04     54.75 o 
  -5   8   5     3377.13     3426.60     34.93 o 
  -4   8   5      170.95      164.61      3.30 o 
  -3   8   5      264.07      260.10      5.03 o 
  -2   8   5     3537.96     3299.27     37.87 o 
  -1   8   5     4217.75     3929.49     52.63 o 
   0   8   5       19.90       16.12      1.76 o 
   1   8   5     1503.19     1463.83     20.62 o 
   2   8   5     3679.41     3630.47     45.79 o 
   3   8   5     1020.80      964.24     15.45 o 
   4   8   5       71.38       63.55      3.69 o 
   5   8   5      786.14      792.31     12.52 o 
   6   8   5     1877.15     1893.42     25.69 o 
   7   8   5      105.31       97.26      5.15 o 
   8   8   5      283.66      282.77      8.42 o 
   9   8   5      526.53      497.60     15.84 o 
 -16   9   5      386.07      395.80      9.93 o 
 -15   9   5       39.98       41.76      3.03 o 
 -14   9   5      364.79      354.64      7.43 o 
 -13   9   5     1099.71     1079.10     15.27 o 
 -12   9   5      519.95      531.72      9.68 o 
 -11   9   5       14.60       15.21      1.84 o 
 -10   9   5     1248.59     1218.99     19.16 o 
  -9   9   5     2079.24     2009.21     26.07 o 
  -8   9   5      293.29      284.84      5.24 o 
  -7   9   5     2196.77     2182.01     25.23 o 
  -6   9   5     1955.90     1939.41     20.95 o 
  -5   9   5     3148.04     3052.45     31.46 o 
  -4   9   5        9.65       18.46      1.73 o 
  -3   9   5     1385.75     1337.20     19.48 o 
  -2   9   5     3210.96     3192.66     36.84 o 
  -1   9   5      989.40      974.45     14.64 o 
   0   9   5      132.98      132.41      4.68 o 
   1   9   5     1990.85     1992.94     36.92 o 
   2   9   5     3729.24     3715.15     47.08 o 
   3   9   5      955.52      922.28     22.32 o 
   4   9   5      283.71      281.44      7.35 o 
   5   9   5      807.28      808.54     23.33 o 
   6   9   5      967.81      952.81     14.89 o 
   7   9   5        2.64        0.45      2.22 o 
   8   9   5      572.38      544.26     18.56 o 
 -16  10   5       46.08       43.78      3.19 o 
 -15  10   5       35.90       31.36      2.44 o 
 -14  10   5      794.46      793.74     12.93 o 
 -13  10   5      402.37      391.06     10.34 o 
 -12  10   5       15.62       10.33      2.54 o 
 -11  10   5      313.23      299.17      8.46 o 
 -10  10   5     1965.65     1926.51     30.52 o 
  -9  10   5      572.58      599.59     29.15 o 
  -8  10   5       95.67       98.57      4.10 o 
  -7  10   5     1842.13     1843.06     25.55 o 
  -6  10   5     2154.62     2122.44     25.82 o 
  -5  10   5      555.66      584.14     10.67 o 
  -4  10   5      752.78      753.01     11.61 o 
  -3  10   5     2091.21     2090.45     28.98 o 
  -2  10   5     2121.54     2128.64     25.61 o 
  -1  10   5      538.19      528.61      9.38 o 
   0  10   5      914.57      888.06     14.02 o 
   1  10   5     1895.67     1873.12     25.99 o 
   2  10   5     1497.83     1460.58     21.54 o 
   3  10   5       68.56       62.12      3.73 o 
   4  10   5      801.13      802.39     14.37 o 
   5  10   5      574.20      579.29     12.43 o 
   6  10   5      315.15      299.19     10.02 o 
   7  10   5       65.79       55.34      6.04 o 
 -16  11   5       24.27       23.25      4.22 o 
 -15  11   5      605.64      595.94     14.51 o 
 -14  11   5     1191.73     1214.80     22.58 o 
 -13  11   5      565.26      557.87     13.00 o 
 -12  11   5      123.16      106.26      5.43 o 
 -11  11   5     1826.64     1807.60     29.45 o 
 -10  11   5     2586.96     2506.59     38.44 o 
  -9  11   5       73.00       66.19      3.81 o 
  -8  11   5      226.69      237.45      6.84 o 
  -7  11   5     1955.06     1994.34     31.77 o 
  -6  11   5     1399.88     1431.34     21.17 o 
  -5  11   5      115.79      127.41      4.65 o 
  -4  11   5     1090.72     1108.36     15.83 o 
  -3  11   5     2294.86     2269.52     31.51 o 
  -2  11   5     1034.37     1018.19     16.61 o 
  -1  11   5      314.36      312.32      6.27 o 
   0  11   5     1447.28     1407.60     20.24 o 
   1  11   5     1594.61     1567.95     22.55 o 
   2  11   5       66.28       63.81      6.46 o 
   3  11   5      211.14      220.84      6.54 o 
   4  11   5     1311.21     1299.73     20.53 o 
   5  11   5      208.82      208.54      7.63 o 
 -15  12   5      553.25      566.70     23.80 o 
 -14  12   5      790.15      762.20     16.43 o 
 -13  12   5       50.30       47.50      6.10 o 
 -12  12   5      713.57      715.66     15.23 o 
 -11  12   5     1485.28     1474.08     32.37 o 
 -10  12   5     1785.27     1766.87     29.03 o 
  -9  12   5       59.39       46.58      3.35 o 
  -8  12   5      539.71      539.82     12.24 o 
  -7  12   5     1768.77     1779.22     29.18 o 
  -6  12   5      319.28      313.01      7.66 o 
  -5  12   5      156.16      139.05      5.11 o 
  -4  12   5     1409.30     1404.58     19.40 o 
  -3  12   5     2085.72     2035.09     29.15 o 
  -2  12   5      315.04      299.07      7.57 o 
  -1  12   5      317.24      310.92      8.57 o 
   0  12   5     2134.77     2065.50     34.00 o 
   1  12   5     1154.49     1100.87     16.69 o 
   2  12   5       52.80       48.97      3.83 o 
   3  12   5      505.66      494.60     13.20 o 
   4  12   5     1141.36     1151.16     25.74 o 
 -15  13   5      441.73      456.12     14.25 o 
 -14  13   5      495.86      484.10     12.46 o 
 -13  13   5       25.59       18.55      3.21 o 
 -12  13   5      830.08      801.98     18.14 o 
 -11  13   5     1278.91     1241.96     22.44 o 
 -10  13   5      232.94      238.17      7.81 o 
  -9  13   5     1034.86      992.99     19.00 o 
  -8  13   5      717.05      714.12     15.06 o 
  -7  13   5      507.86      510.96     12.17 o 
  -6  13   5       92.44       82.64      4.33 o 
  -5  13   5      621.70      616.12     12.07 o 
  -4  13   5     1665.08     1679.12     25.23 o 
  -3  13   5     1002.73      972.04     16.43 o 
  -2  13   5      147.69      142.50      5.42 o 
  -1  13   5     1346.41     1309.05     30.62 o 
   0  13   5     1237.25     1198.62     22.74 o 
   1  13   5      403.67      389.63     11.19 o 
   2  13   5      173.13      160.59      8.62 o 
   3  13   5     1152.12     1156.53     29.15 o 
 -14  14   5      116.35      121.16      7.27 o 
 -13  14   5      451.83      454.43     11.94 o 
 -12  14   5      592.64      586.41     13.74 o 
 -11  14   5      256.56      262.03     12.90 o 
 -10  14   5        4.86        0.65      2.18 o 
  -9  14   5      845.02      840.74     17.28 o 
  -8  14   5     1126.20     1111.37     21.42 o 
  -7  14   5      537.90      562.30     13.25 o 
  -6  14   5        1.36       -0.37      2.18 o 
  -5  14   5      610.28      607.69     12.39 o 
  -4  14   5     2329.84     2332.00     33.42 o 
  -3  14   5      856.05      837.02     17.43 o 
  -2  14   5       54.70       53.74      7.50 o 
  -1  14   5     1323.47     1311.77     24.51 o 
   0  14   5      462.75      491.71     15.42 o 
   1  14   5      201.91      195.37     10.71 o 
 -13  15   5      931.49      942.68     22.52 o 
 -12  15   5      384.14      383.82     12.56 o 
 -11  15   5       53.15       49.75      4.95 o 
 -10  15   5      119.38      112.18      5.95 o 
  -9  15   5     1201.02     1219.22     22.92 o 
  -8  15   5      984.93      998.91     19.87 o 
  -7  15   5      143.22      149.41      6.77 o 
  -6  15   5      202.79      202.16      7.93 o 
  -5  15   5     1400.44     1479.94     23.58 o 
  -4  15   5      438.71      433.94     10.50 o 
  -3  15   5       65.84       65.67      4.95 o 
  -2  15   5     1010.72      982.52     23.88 o 
  -1  15   5      917.64      917.96     23.16 o 
 -11  16   5       48.80       51.21      5.42 o 
 -10  16   5      229.77      228.97      8.37 o 
  -9  16   5     1106.99     1130.44     21.93 o 
  -8  16   5      430.73      441.98     12.00 o 
  -7  16   5       75.01       83.74      5.66 o 
  -6  16   5      808.40      801.71     17.68 o 
  -5  16   5      528.87      512.40     13.46 o 
  -4  16   5      271.99      276.91      9.79 o 
  -3  16   5      255.06      280.30      9.84 o 
   5 -19   6      529.00      556.69     15.22 o 
   1 -18   6      434.99      458.41     15.69 o 
   2 -18   6      844.64      897.97     24.39 o 
   3 -18   6       17.26       18.70      2.32 o 
   4 -18   6       97.36       98.48      4.66 o 
   5 -18   6      455.83      478.74     10.33 o 
  11 -18   6       34.20       35.86      3.49 o 
  -1 -17   6      127.94      123.13      7.30 o 
   0 -17   6     1122.88     1147.27     61.24 o 
   1 -17   6     1515.73     1621.14     32.55 o 
   2 -17   6     1021.57     1047.70     15.93 o 
   3 -17   6        9.56        9.66      3.50 o 
   4 -17   6      821.26      862.44     16.16 o 
   5 -17   6     1112.02     1173.11     20.13 o 
  10 -17   6      199.44      208.25      6.02 o 
  11 -17   6       94.71       98.48      8.09 o 
  12 -17   6     1574.52     1665.44     39.85 o 
  -3 -16   6      849.83      853.75     21.53 o 
  -2 -16   6      668.60      682.25     18.00 o 
  -1 -16   6        7.25        6.36      3.37 o 
   0 -16   6      950.58      962.56     14.32 o 
   1 -16   6     1032.33     1073.27     18.04 o 
   2 -16   6      263.07      278.38      7.16 o 
   3 -16   6        2.63       -1.68      1.65 o 
   4 -16   6      404.14      423.33      9.31 o 
   5 -16   6      958.31      993.57     25.97 o 
   8 -16   6     2057.03     2155.42     44.18 o 
   9 -16   6      567.02      595.44     11.40 o 
  10 -16   6        6.13       11.83      4.97 o 
  11 -16   6      728.69      764.00     14.88 o 
  12 -16   6      714.11      759.92     15.39 o 
  13 -16   6       71.68       74.24      6.24 o 
  -4 -15   6      481.13      483.41     14.95 o 
  -3 -15   6     1964.65     2012.56     54.65 o 
  -2 -15   6      182.03      186.77      6.50 o 
  -1 -15   6      302.05      303.74      6.72 o 
   0 -15   6     1384.36     1404.31     21.98 o 
   1 -15   6      886.64      880.89     15.09 o 
   2 -15   6      193.23      197.98      6.27 o 
   3 -15   6      978.38      973.52     17.39 o 
   4 -15   6     1870.57     1930.47     30.23 o 
   5 -15   6      545.82      564.81     17.42 o 
   6 -15   6        4.13        3.32      3.28 o 
   7 -15   6      165.71      156.59      8.02 o 
   8 -15   6     1320.28     1337.38     33.13 o 
   9 -15   6      205.10      206.10      6.55 o 
  10 -15   6       70.22       71.54      3.86 o 
  11 -15   6     1436.73     1513.80     25.22 o 
  12 -15   6      450.56      483.57     11.39 o 
  13 -15   6        3.38        0.03      2.21 o 
  14 -15   6      483.04      493.96     17.25 o 
  -6 -14   6      157.00      166.66      8.93 o 
  -5 -14   6      120.12      121.83      7.55 o 
  -4 -14   6     1908.48     1932.90     34.98 o 
  -3 -14   6      552.06      543.45     14.89 o 
  -2 -14   6       11.07        8.20      1.83 o 
  -1 -14   6     1117.40     1092.35     20.83 o 
   0 -14   6     1820.51     1769.10     25.91 o 
   1 -14   6      400.42      384.61      8.53 o 
   2 -14   6      959.97      959.75     15.45 o 
   3 -14   6     1978.95     1971.53     30.35 o 
   4 -14   6      811.38      796.70     15.96 o 
   5 -14   6        9.56        9.96      2.39 o 
   6 -14   6      452.62      450.82     11.23 o 
   7 -14   6      726.66      708.64     18.46 o 
   8 -14   6     1548.79     1636.72     25.07 o 
   9 -14   6       19.61       21.04      3.77 o 
  10 -14   6      776.01      784.79     16.40 o 
  11 -14   6     1431.18     1497.37     24.97 o 
  12 -14   6      792.97      799.22     15.90 o 
  13 -14   6        0.79       -2.34      2.02 o 
  14 -14   6      445.79      467.65     11.98 o 
  15 -14   6      546.40      568.05     19.95 o 
  -7 -13   6      492.89      527.13     17.86 o 
  -6 -13   6       16.79       16.37      3.84 o 
  -5 -13   6     1624.07     1644.55     25.70 o 
  -4 -13   6     1707.74     1684.71     25.82 o 
  -3 -13   6      318.31      311.37      6.82 o 
  -2 -13   6       22.47       23.13      2.90 o 
  -1 -13   6     1645.46     1699.98     24.96 o 
   0 -13   6      928.92      906.48     15.03 o 
   1 -13   6        0.87        1.76      1.64 o 
   2 -13   6      917.40      906.85     15.90 o 
   3 -13   6     3024.99     2952.41     43.07 o 
   4 -13   6      159.40      162.47      8.55 o 
   5 -13   6       85.73       84.22      7.44 o 
   6 -13   6      761.86      768.14     15.66 o 
   7 -13   6     2086.79     2102.22     30.69 o 
   8 -13   6      564.82      577.91     10.87 o 
   9 -13   6      540.90      556.45     12.57 o 
  10 -13   6     1166.01     1191.66     20.29 o 
  11 -13   6      761.13      792.37     15.36 o 
  12 -13   6       37.09       31.24      3.34 o 
  13 -13   6      213.64      204.18      7.46 o 
  14 -13   6      533.46      577.25     15.53 o 
  15 -13   6      323.62      341.39     14.73 o 
  -8 -12   6     1548.54     1590.95     27.04 o 
  -7 -12   6        4.10        2.58      1.83 o 
  -6 -12   6      494.27      504.51     11.43 o 
  -5 -12   6     1538.57     1536.79     20.40 o 
  -4 -12   6     1783.14     1743.60     22.41 o 
  -3 -12   6        9.76        7.78      2.05 o 
  -2 -12   6      886.52      879.60     14.96 o 
  -1 -12   6     3483.96     3496.58     51.45 o 
   0 -12   6     1033.49     1043.74     18.18 o 
   1 -12   6       38.20       39.20      2.69 o 
   2 -12   6     2019.37     2044.93     27.05 o 
   3 -12   6     2014.30     1919.94     22.85 o 
   4 -12   6     1889.16     1871.85     30.61 o 
   5 -12   6      236.30      249.68      7.48 o 
   6 -12   6     3033.49     3075.60     47.43 o 
   7 -12   6     2363.76     2396.53     34.51 o 
   8 -12   6      262.31      264.83      6.41 o 
   9 -12   6      951.95      982.87     17.01 o 
  10 -12   6     1489.34     1464.26     23.92 o 
  11 -12   6      288.42      284.52      7.93 o 
  12 -12   6       46.59       39.21      5.86 o 
  13 -12   6      666.20      650.50     14.31 o 
  14 -12   6      811.96      845.25     17.53 o 
  15 -12   6       80.02       69.25      7.38 o 
  -9 -11   6     1051.96     1044.77     20.04 o 
  -8 -11   6      245.52      244.51      6.57 o 
  -7 -11   6       43.16       42.08      3.06 o 
  -6 -11   6      624.83      629.76     10.79 o 
  -5 -11   6     1433.30     1435.95     17.15 o 
  -4 -11   6      939.24      955.29     12.17 o 
  -3 -11   6       14.13       17.27      1.78 o 
  -2 -11   6     3079.98     2996.49     44.60 o 
  -1 -11   6     3464.64     3458.02     50.32 o 
   0 -11   6      675.06      677.53     12.67 o 
   1 -11   6      357.28      389.14      7.52 o 
   2 -11   6      689.47      751.80     11.62 o 
   3 -11   6     4007.44     3905.41     43.07 o 
   4 -11   6      145.07      149.80      5.47 o 
   5 -11   6     1613.52     1634.04     27.12 o 
   6 -11   6     2234.25     2269.96     29.01 o 
   7 -11   6      615.31      636.21     11.39 o 
   8 -11   6      335.33      338.93      7.54 o 
   9 -11   6     1848.36     1818.82     28.03 o 
  10 -11   6     2047.70     2094.35     32.20 o 
  11 -11   6        2.05        0.09      3.58 o 
  12 -11   6      420.72      398.30     10.07 o 
  13 -11   6     1235.41     1277.00     22.97 o 
  14 -11   6      674.47      712.72     15.61 o 
  15 -11   6        0.79       -1.74      2.43 o 
  16 -11   6      252.54      259.68     13.79 o 
 -10 -10   6      655.11      675.34     15.70 o 
  -9 -10   6      663.55      659.98     12.67 o 
  -8 -10   6      239.56      243.71      7.62 o 
  -7 -10   6      260.37      264.09      6.50 o 
  -6 -10   6      994.06      990.42     14.56 o 
  -5 -10   6     1646.99     1597.03     18.48 o 
  -4 -10   6      191.92      175.59      6.60 o 
  -3 -10   6      753.29      723.91     11.51 o 
  -2 -10   6     4727.51     4623.88     55.86 o 
  -1 -10   6     1432.36     1495.60     23.85 o 
   0 -10   6        7.12       10.99      3.12 o 
   1 -10   6      242.32      248.24      5.30 o 
   2 -10   6     1724.62     1798.80     27.69 o 
   3 -10   6     1344.37     1295.35     15.75 o 
   4 -10   6      902.36      890.88     12.59 o 
   5 -10   6     3848.46     3783.29     46.06 o 
   6 -10   6     1260.12     1282.22     17.55 o 
   7 -10   6        8.71       10.98      1.51 o 
   8 -10   6     1253.48     1279.36     20.50 o 
   9 -10   6     1449.64     1415.43     22.70 o 
  10 -10   6      756.38      739.59     15.29 o 
  11 -10   6      209.34      202.53      6.67 o 
  12 -10   6     1328.18     1376.38     23.70 o 
  13 -10   6      958.58      931.07     18.13 o 
  14 -10   6      152.83      153.10     10.24 o 
  15 -10   6        5.19        0.71      2.61 o 
  16 -10   6      884.87      878.19     28.56 o 
 -10  -9   6     1145.84     1115.70     22.04 o 
  -9  -9   6      594.02      583.47     13.32 o 
  -8  -9   6       29.58       26.07      2.63 o 
  -7  -9   6     1196.07     1165.26     16.53 o 
  -6  -9   6     2308.83     2241.99     24.69 o 
  -5  -9   6      714.23      709.88     14.69 o 
  -4  -9   6      752.71      697.38     11.95 o 
  -3  -9   6     1401.88     1351.41     18.78 o 
  -2  -9   6     2631.56     2687.97     33.72 o 
  -1  -9   6      660.10      671.60     12.02 o 
   0  -9   6       93.67       97.39      3.18 o 
   1  -9   6     4405.41     4515.11     77.44 o 
   2  -9   6     4500.86     4503.97     48.94 o 
   3  -9   6        4.49       11.05      3.41 o 
   4  -9   6     1427.25     1414.99     18.70 o 
   5  -9   6     3818.77     3856.94     46.90 o 
   6  -9   6     1816.37     1824.61     23.88 o 
   7  -9   6      252.50      274.16      5.70 o 
   8  -9   6      304.22      322.64     11.43 o 
   9  -9   6     1255.70     1287.28     24.97 o 
  10  -9   6        7.19        8.94      2.03 o 
  11  -9   6      412.33      428.14      8.08 o 
  12  -9   6      864.99      877.81     13.94 o 
  13  -9   6     1171.00     1170.13     16.52 o 
  14  -9   6      323.99      326.98     11.27 o 
  15  -9   6      448.68      465.45     12.69 o 
  16  -9   6      992.33     1062.72     22.88 o 
 -11  -8   6      477.53      470.66     12.53 o 
 -10  -8   6      771.64      770.33     16.71 o 
  -9  -8   6      459.13      455.51     12.22 o 
  -8  -8   6      132.66      121.02      4.46 o 
  -7  -8   6      783.33      745.78     11.78 o 
  -6  -8   6      731.14      713.22     10.61 o 
  -5  -8   6       16.81       13.09      1.80 o 
  -4  -8   6     3752.08     3575.36     44.35 o 
  -3  -8   6     1006.25     1100.91     18.16 o 
  -2  -8   6     1839.68     1836.85     21.34 o 
  -1  -8   6      534.43      593.80      8.18 o 
   0  -8   6     4220.88     4500.29     48.08 o 
   1  -8   6     7772.63     7575.22     89.52 o 
   2  -8   6      932.27      966.55     12.07 o 
   3  -8   6      342.11      328.29      5.19 o 
   4  -8   6     5423.97     5545.63     65.78 o 
   5  -8   6     2845.67     2925.42     36.17 o 
   6  -8   6     1018.36     1062.69     14.97 o 
   7  -8   6     3560.20     3472.91     42.97 o 
   8  -8   6     2502.45     2498.86     30.99 o 
   9  -8   6      623.73      607.86      9.91 o 
  10  -8   6        4.94        1.07      1.22 o 
  11  -8   6      779.44      790.05     11.95 o 
  12  -8   6     1587.93     1544.82     20.45 o 
  13  -8   6      376.54      397.43      8.16 o 
  14  -8   6      377.93      388.17      8.35 o 
  15  -8   6      914.91      944.41     16.51 o 
  16  -8   6      462.64      483.48     14.04 o 
 -12  -7   6       58.26       43.59      4.32 o 
 -11  -7   6      643.64      639.20     14.90 o 
 -10  -7   6     1016.34     1003.92     21.68 o 
  -9  -7   6        1.16       -0.97      1.84 o 
  -8  -7   6     1093.61     1091.03     14.91 o 
  -7  -7   6     1985.08     2045.22     21.82 o 
  -6  -7   6     1951.92     1943.22     20.53 o 
  -5  -7   6      160.37      133.16      4.17 o 
  -4  -7   6     2729.22     2882.19     32.34 o 
  -3  -7   6     2536.12     2609.13     29.31 o 
  -2  -7   6      577.30      570.55     10.88 o 
   0  -7   6     5932.03     5855.89     60.52 o 
   1  -7   6     4025.06     4106.80     39.63 o 
   2  -7   6      553.83      520.98      8.11 o 
   3  -7   6     1371.28     1305.44     17.20 o 
   4  -7   6     6138.58     6284.19     76.56 o 
   5  -7   6     4734.61     4992.40     57.62 o 
   6  -7   6      406.14      409.89      5.45 o 
   7  -7   6     8386.77     8410.15    127.91 o 
   8  -7   6     1693.93     1661.34     21.98 o 
   9  -7   6      539.11      548.82      8.76 o 
  10  -7   6      205.57      208.80      5.09 o 
  11  -7   6     1734.88     1705.71     22.25 o 
  12  -7   6     1333.76     1370.74     18.60 o 
  13  -7   6       36.47       35.87      3.56 o 
  14  -7   6      659.50      679.03     11.84 o 
  15  -7   6      955.50      999.59     22.73 o 
  16  -7   6      143.87      153.22     11.27 o 
 -13  -6   6        0.22       -3.23      1.62 o 
 -12  -6   6      429.41      435.23     12.35 o 
 -11  -6   6      989.42     1010.85     16.56 o 
 -10  -6   6      114.07      111.67      4.42 o 
  -9  -6   6      391.83      403.30      9.62 o 
  -8  -6   6     1824.09     1786.66     23.25 o 
  -7  -6   6     1336.05     1428.25     16.06 o 
  -6  -6   6      626.52      647.30      9.37 o 
  -5  -6   6      629.08      629.00      8.05 o 
  -4  -6   6     3873.05     3913.94     38.63 o 
  -3  -6   6     1422.63     1402.17     16.78 o 
  -2  -6   6      163.67      149.79      3.79 o 
  -1  -6   6     6344.98     6366.73     93.20 o 
   0  -6   6     6334.30     6576.19     92.52 o 
   1  -6   6     6256.98     6600.88     76.73 o 
   2  -6   6      943.56     1071.39     12.63 o 
   3  -6   6     7042.46     7263.51     91.12 o 
   4  -6   6     9993.63    10426.31    262.12 o 
   5  -6   6        5.57        5.03      3.71 o 
   6  -6   6       40.75       61.09      2.80 o 
   7  -6   6     6939.03     6913.86     73.16 o 
   8  -6   6     1214.41     1221.15     15.62 o 
   9  -6   6      914.99      875.67     12.33 o 
  10  -6   6      534.31      512.05      8.70 o 
  11  -6   6     2042.89     2060.51     25.39 o 
  12  -6   6      532.24      527.30      9.52 o 
  13  -6   6      208.65      204.46      6.08 o 
  14  -6   6      461.06      474.84     12.16 o 
  15  -6   6      675.04      692.21     26.43 o 
 -13  -5   6      397.27      407.34      8.46 o 
 -12  -5   6     1279.15     1265.06     17.82 o 
 -11  -5   6      945.65      923.23     13.82 o 
 -10  -5   6        6.74        0.82      1.55 o 
  -9  -5   6      184.12      185.16      6.10 o 
  -8  -5   6     3405.05     3350.58     33.95 o 
  -7  -5   6      451.13      532.42      7.03 o 
  -6  -5   6       20.35       14.71      1.30 o 
  -5  -5   6     2508.68     2561.74     26.21 o 
  -4  -5   6     4773.10     4825.15     47.07 o 
  -3  -5   6      639.41      636.83      8.19 o 
  -2  -5   6     1136.14     1154.55     12.39 o 
  -1  -5   6     3874.21     3840.36     38.65 o 
   0  -5   6     5055.97     5027.71     88.87 o 
   1  -5   6       38.60       18.12      1.59 o 
   2  -5   6     3487.75     3659.49     66.33 o 
   3  -5   6    11292.32    12104.16    303.13 o 
   4  -5   6     1388.54     1290.64     21.20 o 
   5  -5   6      420.87      255.35      8.42 o 
   6  -5   6     1369.78     1430.33     19.17 o 
   7  -5   6     3859.18     3801.31     38.45 o 
   8  -5   6     4826.59     4739.36     51.67 o 
   9  -5   6      246.91      244.78      5.39 o 
  10  -5   6     1131.80     1179.55     15.92 o 
  11  -5   6     2024.42     2051.98     25.33 o 
  12  -5   6       92.91       86.53      3.90 o 
  13  -5   6      329.86      323.00      9.51 o 
  14  -5   6      899.61      930.67     24.95 o 
  15  -5   6     1053.06     1081.42     36.72 o 
 -14  -4   6        3.62       -1.14      2.15 o 
 -13  -4   6      452.77      441.56      8.78 o 
 -12  -4   6      755.44      745.09     11.98 o 
 -11  -4   6      564.19      570.77      9.81 o 
 -10  -4   6        2.25        1.21      1.41 o 
  -9  -4   6     1521.53     1560.65     22.07 o 
  -8  -4   6     4589.53     4580.68     39.20 o 
  -7  -4   6      986.34     1081.43     10.95 o 
  -6  -4   6      376.82      416.11      9.43 o 
  -5  -4   6     9006.89     8864.73     84.82 o 
  -4  -4   6     1950.69     1966.66     22.53 o 
  -3  -4   6      143.88      153.65      2.91 o 
  -2  -4   6     1423.18     1396.80     14.63 o 
  -1  -4   6     6052.88     5970.98     96.71 o 
   0  -4   6     2663.05     2535.62     29.77 o 
   1  -4   6       20.43       15.22      1.91 o 
   2  -4   6     1717.67     1667.18     23.90 o 
   3  -4   6     6301.85     6564.32     75.14 o 
   4  -4   6      219.61      186.11      4.46 o 
   5  -4   6      273.73      264.63      4.03 o 
   6  -4   6      102.69       94.77      2.61 o 
   7  -4   6     2775.66     2847.74     29.53 o 
   8  -4   6       53.20       49.12      2.53 o 
   9  -4   6     1130.62     1128.02     15.05 o 
  10  -4   6     2223.71     2287.20     27.39 o 
  11  -4   6      462.19      462.93      8.55 o 
  12  -4   6      110.24       98.44      7.09 o 
  13  -4   6      833.68      905.30     23.91 o 
  14  -4   6      731.16      773.36     22.13 o 
  15  -4   6      382.08      381.32     19.68 o 
 -14  -3   6       65.52       50.52      3.58 o 
 -13  -3   6      751.89      719.04     13.10 o 
 -12  -3   6      622.67      620.10     11.58 o 
 -11  -3   6      785.41      814.84     12.41 o 
 -10  -3   6      270.15      268.35      7.31 o 
  -9  -3   6     2181.48     2211.39     26.34 o 
  -8  -3   6     2736.52     2674.53     28.39 o 
  -7  -3   6     1190.34     1234.25     13.09 o 
  -6  -3   6     7338.75     7529.24     67.01 o 
  -5  -3   6     6255.12     6564.74     58.53 o 
  -4  -3   6     1468.79     1486.30     15.88 o 
  -3  -3   6     1049.68     1142.36     15.02 o 
  -2  -3   6    11433.58    12173.53    257.20 o 
  -1  -3   6     9743.64     9998.30    124.69 o 
   0  -3   6     1515.10     1752.78     22.80 o 
   1  -3   6     7712.39     8276.00    258.23 o 
   2  -3   6     3844.17     3781.23     40.16 o 
   3  -3   6     4552.04     4659.44     44.94 o 
   4  -3   6       17.02       11.60      1.29 o 
   5  -3   6     1317.16     1355.62     21.55 o 
   6  -3   6     6651.86     6786.34     92.08 o 
   7  -3   6     1185.51     1194.74     13.96 o 
   8  -3   6      260.83      266.15      5.46 o 
   9  -3   6     2311.36     2447.43     28.77 o 
  10  -3   6     1992.34     2090.76     25.44 o 
  11  -3   6      753.42      738.43     34.78 o 
  12  -3   6      343.59      329.76     12.62 o 
  13  -3   6      986.54     1003.16     25.94 o 
  14  -3   6      364.90      366.44     14.33 o 
  15  -3   6        8.57        4.29      5.46 o 
 -15  -2   6       49.44       40.06      3.84 o 
 -14  -2   6      199.65      193.20      6.10 o 
 -13  -2   6      701.08      706.33     12.71 o 
 -12  -2   6      558.04      562.16     10.73 o 
 -11  -2   6      208.40      221.24      5.93 o 
 -10  -2   6      868.19      877.17     11.54 o 
  -9  -2   6     2227.08     2399.94     28.22 o 
  -8  -2   6      265.64      251.34      5.17 o 
  -7  -2   6       65.68       73.06      2.13 o 
  -6  -2   6     2956.42     3098.93     27.04 o 
  -5  -2   6     5535.72     5857.71     52.38 o 
  -4  -2   6     1872.73     2086.54     21.66 o 
  -3  -2   6      327.68      263.42      4.45 o 
  -2  -2   6     3164.58     3135.88     32.02 o 
  -1  -2   6     2679.47     2853.67     32.27 o 
   0  -2   6      528.49      642.92     11.04 o 
   1  -2   6     9251.88     9601.76    132.38 o 
   2  -2   6     2389.05     2208.64     54.19 o 
   3  -2   6     2282.17     2391.81     26.48 o 
   4  -2   6      415.73      498.75      7.20 o 
   5  -2   6     3047.05     3158.38     29.57 o 
   6  -2   6     3255.88     3348.83     31.45 o 
   7  -2   6       11.38       14.95      1.94 o 
   8  -2   6     1213.31     1255.12     14.66 o 
   9  -2   6     3294.58     3399.16     35.09 o 
  10  -2   6     1751.47     1799.44     30.04 o 
  11  -2   6       32.87       33.52      3.70 o 
  12  -2   6     1610.93     1658.64     34.17 o 
  13  -2   6     1162.99     1250.76     24.15 o 
  14  -2   6       33.79       24.31      4.50 o 
 -15  -1   6      105.43      103.75      7.50 o 
 -14  -1   6      633.51      639.30     16.38 o 
 -13  -1   6     1307.89     1310.33     21.07 o 
 -12  -1   6       60.89       49.73      2.79 o 
 -11  -1   6      360.71      352.09      6.83 o 
 -10  -1   6     2344.30     2421.47     26.33 o 
  -9  -1   6     1660.45     1723.50     19.35 o 
  -8  -1   6       66.21       60.41      2.42 o 
  -7  -1   6      975.92     1062.86     11.63 o 
  -6  -1   6     3381.75     3467.29     32.46 o 
  -5  -1   6     3135.78     3407.92     31.71 o 
  -4  -1   6      715.93      828.65      9.72 o 
  -3  -1   6     9689.45    10160.63     97.03 o 
  -1  -1   6     1078.36     1168.69     14.49 o 
   0  -1   6     3810.57     4013.73     80.58 o 
   1  -1   6     8881.66     8923.54    264.20 o 
   2  -1   6     7117.70     7448.40    121.27 o 
   3  -1   6     1225.43     1325.34     17.94 o 
   4  -1   6     1969.94     1964.45     19.02 o 
   5  -1   6     4625.70     4757.22     36.61 o 
   6  -1   6     1674.28     1719.68     16.27 o 
   7  -1   6        7.53       14.15      1.15 o 
   8  -1   6     1868.03     1866.69     23.36 o 
   9  -1   6     2699.66     2784.76     37.23 o 
  10  -1   6      407.23      414.18      8.77 o 
  11  -1   6       92.58       99.10      5.65 o 
  12  -1   6     2053.00     2058.00     41.46 o 
  13  -1   6      136.87      126.82      9.11 o 
  14  -1   6        2.63       -3.10      2.99 o 
 -15   0   6      127.36      120.44      7.77 o 
 -14   0   6     1251.54     1232.72     22.23 o 
 -13   0   6     1619.45     1690.01     20.03 o 
 -12   0   6       11.85       11.99      1.63 o 
 -11   0   6      820.69      802.08     10.84 o 
 -10   0   6     1144.27     1182.04     14.47 o 
  -9   0   6     1689.12     1751.66     19.53 o 
  -8   0   6      202.17      195.22      4.03 o 
  -7   0   6     1040.06     1039.02     10.44 o 
  -6   0   6     2765.76     2873.58     27.23 o 
  -5   0   6      387.58      439.30      5.62 o 
  -4   0   6     1693.84     1760.58     18.56 o 
  -3   0   6     3526.08     3542.43     39.95 o 
  -2   0   6     4714.39     4813.58     64.83 o 
  -1   0   6       90.23       93.61      2.59 o 
   0   0   6     3486.93     3469.28     42.06 o 
   1   0   6    12865.49    13360.41    296.98 o 
   2   0   6     1729.90     1792.57     20.79 o 
   3   0   6     1465.75     1612.12     16.17 o 
   4   0   6     4046.50     4084.79     38.16 o 
   5   0   6     3554.25     3584.17     29.47 o 
   6   0   6     1247.29     1245.65     12.63 o 
   7   0   6       75.50      106.59      6.50 o 
   8   0   6     1454.29     1536.75     20.07 o 
   9   0   6     1508.39     1547.17     22.71 o 
  10   0   6       19.10       17.35      2.58 o 
  11   0   6      600.39      638.74     13.77 o 
  12   0   6      635.46      660.02     16.70 o 
  13   0   6      442.54      457.59     20.35 o 
  14   0   6       22.02       18.76      5.65 o 
 -16   1   6        0.36        0.43      2.45 o 
 -15   1   6      582.60      575.58     13.98 o 
 -14   1   6     1457.27     1479.86     22.95 o 
 -13   1   6      819.76      832.46     12.84 o 
 -12   1   6      555.23      573.97      8.61 o 
 -11   1   6     2348.41     2411.36     26.25 o 
 -10   1   6     2984.04     3025.44     31.78 o 
  -9   1   6      715.02      719.92      8.62 o 
  -8   1   6     1526.67     1603.00     16.16 o 
  -7   1   6     4019.33     4203.35     38.39 o 
  -6   1   6      484.60      477.22      5.94 o 
  -5   1   6      194.54      204.19      3.51 o 
  -4   1   6     3011.21     2987.70     34.19 o 
  -3   1   6     4812.45     4901.75     45.58 o 
  -2   1   6     1783.91     1865.43     18.53 o 
  -1   1   6     1337.99     1379.97     15.20 o 
   0   1   6    10934.08    10559.98    342.60 o 
   1   1   6     1486.18     1437.92     17.17 o 
   2   1   6        1.39       18.59      3.08 o 
   3   1   6     4006.09     4134.33     38.61 o 
   4   1   6     4058.56     4149.15     36.54 o 
   5   1   6     2200.86     2325.19     21.59 o 
   6   1   6       18.78       25.03      1.92 o 
   7   1   6     1357.92     1376.21     16.57 o 
   8   1   6     2717.50     2660.25     47.77 o 
   9   1   6      127.28      143.84      6.71 o 
  10   1   6      339.22      329.71     10.69 o 
  11   1   6      743.49      721.96     18.14 o 
  12   1   6      921.40      937.11     22.10 o 
  13   1   6      256.59      227.37     14.07 o 
 -16   2   6      187.52      177.71      7.64 o 
 -15   2   6     1238.00     1237.93     20.38 o 
 -14   2   6      859.22      835.80     15.08 o 
 -13   2   6       31.36       27.40      2.38 o 
 -12   2   6      976.10     1013.92     14.57 o 
 -11   2   6     2975.06     2973.76     31.39 o 
 -10   2   6     2618.56     2648.00     25.56 o 
  -9   2   6      173.94      187.32      3.51 o 
  -8   2   6     1631.34     1685.72     16.80 o 
  -7   2   6     3874.71     3718.02     39.50 o 
  -6   2   6      436.10      450.23      8.84 o 
  -5   2   6      240.99      250.98      4.47 o 
  -4   2   6     3734.85     3715.73     38.50 o 
  -3   2   6     3252.69     3203.89     28.22 o 
  -2   2   6      204.78      204.25      4.68 o 
  -1   2   6     2288.53     2255.23     23.48 o 
   0   2   6     5327.43     5286.61     51.19 o 
   1   2   6      332.67      323.82      5.20 o 
   2   2   6      594.44      599.49      7.72 o 
   3   2   6     4309.52     4609.18     47.22 o 
   4   2   6     4551.39     4692.05     40.67 o 
   5   2   6     2893.39     2954.69     34.34 o 
   6   2   6     1234.59     1289.84     16.99 o 
   7   2   6     4815.56     4695.66     53.38 o 
   8   2   6     1081.95     1113.29     17.61 o 
   9   2   6        1.68        0.55      2.72 o 
  10   2   6      570.04      550.96     15.05 o 
  11   2   6      519.76      519.71     14.85 o 
  12   2   6      434.64      426.01     15.19 o 
 -16   3   6      724.49      763.39     17.48 o 
 -15   3   6      907.45      909.87     17.12 o 
 -14   3   6      421.52      417.06     11.43 o 
 -13   3   6       13.17       11.75      2.78 o 
 -12   3   6     1530.16     1534.55     22.10 o 
 -11   3   6     3675.29     3696.16     40.94 o 
 -10   3   6       11.51       14.24      1.61 o 
  -9   3   6     2182.51     2099.02     24.27 o 
  -8   3   6      626.88      623.03      8.88 o 
  -7   3   6     2112.52     2138.44     22.23 o 
  -6   3   6      700.22      709.09     10.02 o 
  -5   3   6     1083.14     1031.71     11.62 o 
  -4   3   6     4553.72     4500.72     39.39 o 
  -3   3   6     1063.74     1090.84     10.80 o 
  -2   3   6      606.54      618.58      6.82 o 
  -1   3   6     6215.77     6259.57     60.77 o 
   0   3   6     3258.90     3138.86     80.47 o 
   1   3   6      528.84      555.65     10.14 o 
   2   3   6     2582.94     2765.64     33.35 o 
   3   3   6     9084.71     9033.29     97.33 o 
   4   3   6     4141.55     4158.67     41.92 o 
   5   3   6        8.13       10.15      2.21 o 
   6   3   6     4451.60     4414.31     50.37 o 
   7   3   6     3084.22     3143.64     37.32 o 
   8   3   6      734.36      738.34     13.19 o 
   9   3   6      219.76      209.35      9.13 o 
  10   3   6      365.51      356.78     11.65 o 
  11   3   6     1269.27     1217.60     27.26 o 
  12   3   6       34.56       27.54      4.04 o 
 -16   4   6      727.53      728.94     16.85 o 
 -15   4   6     1147.67     1169.07     21.41 o 
 -14   4   6      123.00      118.33      5.34 o 
 -13   4   6      505.94      495.70     12.17 o 
 -12   4   6     2925.64     2882.28     37.37 o 
 -11   4   6       78.05       86.66      3.14 o 
 -10   4   6      204.56      202.51      4.49 o 
  -9   4   6     3050.24     3134.43     34.63 o 
  -8   4   6      284.61      316.22      5.47 o 
  -7   4   6     2016.51     2049.34     21.39 o 
  -6   4   6       43.91       59.76      3.93 o 
  -5   4   6     1457.37     1495.11     17.09 o 
  -4   4   6     2852.94     2783.81     24.89 o 
  -3   4   6       56.43       42.20      1.96 o 
  -2   4   6     2867.91     2836.62     25.33 o 
  -1   4   6     3762.69     3805.57     37.61 o 
   0   4   6     2438.17     2456.21     26.95 o 
   1   4   6      132.67      161.32      3.97 o 
   2   4   6     7481.70     7819.91    104.68 o 
   3   4   6     2153.53     2176.44     23.28 o 
   4   4   6      501.68      494.54      7.32 o 
   5   4   6      496.32      488.55      7.49 o 
   6   4   6     3043.81     3149.86     37.31 o 
   7   4   6     1538.38     1563.15     20.76 o 
   8   4   6       68.68       67.96      4.96 o 
   9   4   6      286.28      255.96      8.18 o 
  10   4   6     1785.19     1773.76     41.96 o 
  11   4   6      677.68      701.86     15.58 o 
 -16   5   6      786.57      788.42     17.68 o 
 -15   5   6      648.16      634.09     13.40 o 
 -14   5   6       23.43       21.01      2.47 o 
 -13   5   6     2633.62     2562.72     31.21 o 
 -12   5   6      744.42      730.80     11.61 o 
 -11   5   6       69.06       53.64      3.19 o 
 -10   5   6      663.92      685.10     11.47 o 
  -9   5   6     5313.99     5210.65     62.40 o 
  -8   5   6     1327.06     1352.81     18.72 o 
  -7   5   6      375.88      373.76      6.32 o 
  -6   5   6     2488.57     2481.69     28.24 o 
  -5   5   6     8459.23     8164.87     74.95 o 
  -4   5   6      972.58      988.86     11.08 o 
  -3   5   6      124.55      104.71      2.13 o 
  -2   5   6     2878.91     2932.79     26.21 o 
  -1   5   6     6689.54     6729.62     64.78 o 
   0   5   6      730.96      695.35      9.50 o 
   1   5   6      379.65      422.90      8.92 o 
   2   5   6     3188.04     3378.48     45.60 o 
   3   5   6     1385.23     1380.55     15.87 o 
   4   5   6       32.49       26.73      1.79 o 
   5   5   6      937.29      919.75     11.94 o 
   6   5   6     1659.27     1710.31     22.19 o 
   7   5   6     1097.25     1087.43     15.78 o 
   8   5   6        0.58        0.56      2.07 o 
   9   5   6      883.88      882.33     17.55 o 
  10   5   6      976.67      971.85     19.16 o 
  11   5   6       88.28       73.32      4.80 o 
 -16   6   6      960.76      939.76     19.73 o 
 -15   6   6      108.56       96.19      4.49 o 
 -14   6   6      600.37      577.84     10.46 o 
 -13   6   6     1778.33     1700.05     22.27 o 
 -12   6   6      260.13      242.14      5.90 o 
 -11   6   6       26.16       22.44      2.09 o 
 -10   6   6     1495.11     1474.62     18.82 o 
  -9   6   6     5480.47     5359.11     58.32 o 
  -8   6   6      370.01      356.39      6.42 o 
  -7   6   6     2257.68     2167.29     23.20 o 
  -6   6   6     6690.67     6585.56     64.55 o 
  -5   6   6     1182.03     1215.23     13.29 o 
  -4   6   6      213.27      255.04      7.49 o 
  -3   6   6     1693.68     1662.45     17.28 o 
  -2   6   6     3935.97     3943.36     42.29 o 
  -1   6   6     2051.26     2202.25     28.50 o 
   0   6   6     1285.59     1368.89     16.40 o 
   1   6   6      151.67      133.61      6.30 o 
   2   6   6     5927.04     5987.87     74.93 o 
   3   6   6      366.93      364.70      6.00 o 
   4   6   6      273.96      283.60      5.32 o 
   5   6   6     1808.88     1868.08     21.17 o 
   6   6   6     2434.37     2460.61     30.35 o 
   7   6   6       87.95       84.48      4.75 o 
   8   6   6      371.61      361.55     11.28 o 
   9   6   6      697.31      694.56     14.55 o 
  10   6   6      646.32      653.33     14.20 o 
 -16   7   6      540.15      529.75     13.51 o 
 -15   7   6       86.38       79.59      4.16 o 
 -14   7   6     1453.27     1421.40     19.69 o 
 -13   7   6     3154.37     3036.48     36.07 o 
 -12   7   6      414.18      393.19      7.72 o 
 -11   7   6        3.63        7.79      1.72 o 
 -10   7   6     2650.78     2618.27     35.63 o 
  -9   7   6     4277.24     4160.45     46.13 o 
  -8   7   6      657.67      661.45     10.82 o 
  -7   7   6      350.70      351.58      7.01 o 
  -6   7   6     2007.99     1989.11     21.61 o 
  -5   7   6     4300.32     4373.41     41.49 o 
  -4   7   6       49.32       57.18      2.61 o 
  -3   7   6     1389.37     1457.34     15.55 o 
  -2   7   6     3689.15     3631.60     41.51 o 
  -1   7   6      689.99      633.52     10.57 o 
   0   7   6      875.12      920.58     14.15 o 
   1   7   6      416.16      388.96      7.94 o 
   2   7   6     2881.34     2878.72     37.29 o 
   3   7   6      161.48      162.09      5.26 o 
   4   7   6      413.52      411.64      8.37 o 
   5   7   6     1365.08     1353.27     16.26 o 
   6   7   6      363.16      355.37      7.05 o 
   7   7   6       48.95       43.36      3.63 o 
   8   7   6      970.82      938.67     19.86 o 
   9   7   6      642.51      642.95     18.76 o 
 -16   8   6        2.57        1.43      2.70 o 
 -15   8   6     1049.05     1068.06     16.10 o 
 -14   8   6      918.74      887.61     13.87 o 
 -13   8   6     1564.84     1553.75     20.63 o 
 -12   8   6        0.54       -0.28      1.48 o 
 -11   8   6      428.08      427.00      8.51 o 
 -10   8   6     1230.18     1235.80     17.90 o 
  -9   8   6      404.48      406.47      7.99 o 
  -8   8   6      279.38      276.22      6.05 o 
  -7   8   6     2300.78     2231.92     26.12 o 
  -6   8   6     4653.37     4654.96     46.80 o 
  -5   8   6      794.19      799.80      9.73 o 
  -4   8   6     1451.44     1414.14     15.32 o 
  -3   8   6     3603.65     3307.91     35.00 o 
  -2   8   6     1812.03     1665.01     20.97 o 
  -1   8   6        3.09        7.56      1.51 o 
   0   8   6     2371.39     2334.68     30.83 o 
   1   8   6     1385.34     1307.32     19.22 o 
   2   8   6     1320.60     1307.00     19.49 o 
   3   8   6        6.80        9.06      2.01 o 
   4   8   6     1811.97     1794.08     25.87 o 
   5   8   6     1355.58     1329.59     22.26 o 
   6   8   6      114.65      110.85      5.45 o 
   7   8   6      220.16      213.43      7.32 o 
   8   8   6     1027.30      985.05     26.73 o 
 -16   9   6        3.18        2.08      2.26 o 
 -15   9   6      362.41      348.11      8.33 o 
 -14   9   6      855.96      854.70     14.44 o 
 -13   9   6      904.05      885.74     14.54 o 
 -12   9   6      115.11      105.91      4.11 o 
 -11   9   6      731.73      718.74     12.01 o 
 -10   9   6     1690.17     1630.52     27.89 o 
  -9   9   6      596.67      603.02     10.15 o 
  -8   9   6       12.42       12.93      1.51 o 
  -7   9   6     2384.39     2359.60     27.46 o 
  -6   9   6     2487.47     2465.64     26.32 o 
  -5   9   6        0.07        1.84      1.46 o 
  -4   9   6     1299.67     1343.50     16.08 o 
  -3   9   6      165.55      192.82      7.43 o 
  -2   9   6      468.37      488.97      8.31 o 
  -1   9   6      172.50      170.12      7.83 o 
   0   9   6     2609.85     2655.97     34.78 o 
   1   9   6     2430.27     2428.05     32.49 o 
   2   9   6       93.90      105.27      4.53 o 
   3   9   6      613.23      605.24     11.59 o 
   4   9   6     1081.34     1067.56     20.26 o 
   5   9   6      457.24      454.74      9.12 o 
   6   9   6        4.65        6.19      3.10 o 
   7   9   6      741.67      751.27     17.17 o 
 -16  10   6      264.50      276.57      7.30 o 
 -15  10   6      987.71     1011.07     16.09 o 
 -14  10   6      472.00      474.56     13.07 o 
 -13  10   6        1.22       -1.50      1.30 o 
 -12  10   6     1170.46     1154.87     16.96 o 
 -11  10   6     1932.81     1915.64     37.93 o 
 -10  10   6     1314.08     1328.03     22.94 o 
  -9  10   6        2.77        2.78      1.91 o 
  -8  10   6     2002.77     1962.65     27.26 o 
  -7  10   6     3426.67     3364.64     43.16 o 
  -6  10   6       34.56       37.83      2.89 o 
  -5  10   6      411.86      401.51      7.82 o 
  -4  10   6     2450.18     2445.38     26.82 o 
  -3  10   6      559.45      539.18      8.67 o 
  -2  10   6      167.67      172.98      4.47 o 
  -1  10   6      733.26      705.08     11.93 o 
   0  10   6     1254.24     1210.17     18.30 o 
   1  10   6       35.02       25.93      2.65 o 
   2  10   6      375.85      366.31     10.15 o 
   3  10   6      988.16      980.59     16.49 o 
   4  10   6      692.70      667.77     12.95 o 
   5  10   6       93.14       83.94      4.74 o 
   6  10   6      190.19      185.05      7.83 o 
 -15  11   6      653.98      644.29     28.59 o 
 -14  11   6      264.48      260.83      8.87 o 
 -13  11   6      203.47      188.77      7.24 o 
 -12  11   6      580.50      573.45     13.26 o 
 -11  11   6     1582.69     1538.51     26.26 o 
 -10  11   6      650.05      642.45     15.45 o 
  -9  11   6      292.86      288.41      7.49 o 
  -8  11   6     4045.59     4051.02     51.47 o 
  -7  11   6     1527.00     1537.68     25.93 o 
  -6  11   6        8.38        8.65      3.47 o 
  -5  11   6     1036.60     1063.59     17.19 o 
  -4  11   6     1871.38     1904.33     24.89 o 
  -3  11   6      374.28      375.73      8.57 o 
  -2  11   6       97.82      101.06      3.13 o 
  -1  11   6     1673.38     1647.60     27.67 o 
   0  11   6     1013.91      998.10     15.87 o 
   1  11   6      209.81      218.57      6.26 o 
   2  11   6      423.19      423.09      9.34 o 
   3  11   6     1101.67     1092.26     18.05 o 
   4  11   6     1214.40     1254.00     22.77 o 
   5  11   6      240.85      256.02      8.65 o 
 -15  12   6      277.58      255.39     10.44 o 
 -14  12   6        2.20        0.57      2.55 o 
 -13  12   6      299.98      288.82      9.24 o 
 -12  12   6     1412.47     1387.20     24.74 o 
 -11  12   6     1536.76     1490.54     25.90 o 
 -10  12   6        1.05       -2.90      1.83 o 
  -9  12   6     1410.16     1414.36     24.76 o 
  -8  12   6      816.17      808.93     17.97 o 
  -7  12   6      175.60      159.51      6.37 o 
  -6  12   6      246.78      239.51      6.86 o 
  -5  12   6     1527.32     1438.74     22.08 o 
  -4  12   6     1969.32     1946.92     25.68 o 
  -3  12   6       72.70       57.75      3.73 o 
  -2  12   6      591.94      584.44     11.88 o 
  -1  12   6     1347.12     1319.91     21.48 o 
   0  12   6      454.34      417.67     11.29 o 
   1  12   6       17.04       16.54      2.21 o 
   2  12   6      729.58      729.09     13.12 o 
   3  12   6     1281.29     1312.99     23.09 o 
 -14  13   6        0.39        0.29      2.71 o 
 -13  13   6      502.24      503.55     12.74 o 
 -12  13   6      851.03      866.73     17.87 o 
 -11  13   6       41.72       39.52      4.37 o 
 -10  13   6      700.22      654.04     17.11 o 
  -9  13   6      870.15      839.40     17.19 o 
  -8  13   6      938.79      927.25     18.36 o 
  -7  13   6      138.52      148.21      7.04 o 
  -6  13   6      455.29      447.18     11.53 o 
  -5  13   6     2214.60     2139.80     30.78 o 
  -4  13   6     1954.46     1911.80     28.34 o 
  -3  13   6      293.56      296.89      7.36 o 
  -2  13   6      819.46      800.14     15.01 o 
  -1  13   6      891.88      889.76     18.60 o 
   0  13   6      873.36      842.89     18.15 o 
   1  13   6      182.27      164.64     17.66 o 
   2  13   6      979.77      984.21     24.61 o 
 -13  14   6      552.74      562.60     16.18 o 
 -12  14   6      428.62      422.92     13.42 o 
 -11  14   6       49.49       52.43      5.07 o 
 -10  14   6      897.76      857.38     17.83 o 
  -9  14   6     1006.66     1021.86     20.10 o 
  -8  14   6      254.39      256.07      8.60 o 
  -7  14   6        4.75       11.23      2.90 o 
  -6  14   6      890.90      886.46     18.33 o 
  -5  14   6     1329.60     1355.22     21.98 o 
  -4  14   6       18.52       20.01      3.00 o 
  -3  14   6      367.40      388.34      9.89 o 
  -2  14   6      850.89      844.62     18.17 o 
  -1  14   6     1137.23     1120.61     26.43 o 
   0  14   6       17.59        9.51      5.18 o 
 -12  15   6      285.10      281.98     10.90 o 
 -11  15   6      223.78      219.05     17.02 o 
 -10  15   6     1089.91     1092.22     21.48 o 
  -9  15   6      665.10      671.81     15.37 o 
  -8  15   6       14.95       11.13      2.93 o 
  -7  15   6      723.62      706.59     15.94 o 
  -6  15   6      618.84      646.86     15.18 o 
  -5  15   6       96.60       80.67      4.94 o 
  -4  15   6        0.08        2.77      2.72 o 
  -3  15   6      310.45      319.37     10.53 o 
  -2  15   6     1487.41     1461.33     32.46 o 
  -9  16   6      290.13      316.06     10.59 o 
  -8  16   6      138.65      130.25      6.80 o 
  -7  16   6      435.66      434.10     12.20 o 
  -6  16   6      685.97      692.86     16.21 o 
   1 -18   7      463.77      455.49     15.57 o 
   2 -18   7       50.71       43.28      3.35 o 
   3 -18   7       48.30       51.32      4.67 o 
   4 -18   7     1382.84     1428.35     34.00 o 
   5 -18   7      306.30      330.97      8.22 o 
  10 -18   7        1.23        3.23      1.89 o 
  11 -18   7      388.84      410.83     12.64 o 
  -1 -17   7      208.03      208.23     17.93 o 
   0 -17   7     1344.94     1357.38     25.02 o 
   1 -17   7      768.38      809.85     22.88 o 
   2 -17   7       15.74       17.88      2.71 o 
   3 -17   7      899.56      945.83     17.96 o 
   4 -17   7     1164.52     1216.71     21.29 o 
   5 -17   7      736.98      746.45     14.19 o 
   8 -17   7      662.18      669.75     16.38 o 
   9 -17   7       72.85       77.07      3.69 o 
  10 -17   7      356.73      384.51      9.05 o 
  11 -17   7      790.73      857.19     16.35 o 
  12 -17   7      575.20      627.89     18.63 o 
  -3 -16   7       52.08       42.63      4.96 o 
  -2 -16   7       31.34       25.99      4.05 o 
  -1 -16   7      342.09      325.66      8.43 o 
   0 -16   7     1019.96     1022.88     17.73 o 
   1 -16   7      484.72      484.16     11.50 o 
   2 -16   7       38.88       39.44      3.31 o 
   3 -16   7     1438.06     1471.32     24.86 o 
   4 -16   7     1256.89     1290.03     22.01 o 
   5 -16   7        1.22        1.51      2.83 o 
   6 -16   7      957.87      926.17     22.01 o 
   8 -16   7     1019.55     1055.48     25.07 o 
   9 -16   7        5.93        5.47      1.81 o 
  10 -16   7      417.02      435.83     21.17 o 
  11 -16   7      800.46      878.01     16.66 o 
  12 -16   7      551.35      587.95     13.11 o 
  13 -16   7      216.90      233.66     10.55 o 
  -4 -15   7      580.35      537.18     15.93 o 
  -3 -15   7      232.02      237.27     17.47 o 
  -2 -15   7      259.86      261.97     11.31 o 
  -1 -15   7      690.55      716.53     13.93 o 
   0 -15   7      798.29      822.96     14.85 o 
   1 -15   7      136.16      123.62      5.60 o 
   2 -15   7     1552.62     1536.17     25.86 o 
   3 -15   7     1694.78     1718.76     27.87 o 
   4 -15   7      131.39      138.91      5.15 o 
   5 -15   7      112.13      104.57      4.38 o 
   6 -15   7      836.31      819.48     12.85 o 
   7 -15   7     1097.94     1128.93     18.37 o 
   8 -15   7       73.42       73.44      3.44 o 
   9 -15   7      358.25      385.45      8.78 o 
  10 -15   7     1382.14     1489.94     35.58 o 
  11 -15   7      956.44      986.33     18.29 o 
  12 -15   7       20.43       16.65      2.85 o 
  13 -15   7      435.86      451.15     13.01 o 
  14 -15   7     1081.94     1095.94     30.82 o 
  -5 -14   7      878.07      894.04     22.22 o 
  -4 -14   7      715.22      730.27     17.42 o 
  -3 -14   7       12.55       12.23      2.61 o 
  -2 -14   7      793.89      801.33     14.83 o 
  -1 -14   7     1392.14     1421.76     22.14 o 
   0 -14   7       92.52       88.32      4.29 o 
   1 -14   7      383.67      377.31     12.49 o 
   2 -14   7     1218.72     1199.42     23.82 o 
   3 -14   7      649.78      678.38     14.86 o 
   4 -14   7       31.43       23.81      3.18 o 
   5 -14   7      467.52      460.84      8.29 o 
   6 -14   7      713.28      746.75     15.64 o 
   7 -14   7     1544.28     1588.03     24.41 o 
   8 -14   7       95.03      104.13      4.01 o 
   9 -14   7      730.13      750.10     14.01 o 
  10 -14   7     2431.94     2526.26     38.25 o 
  11 -14   7      824.35      862.54     16.61 o 
  12 -14   7        2.38        1.69      2.18 o 
  13 -14   7      150.73      142.39      6.32 o 
  14 -14   7      529.35      550.52     18.99 o 
  -7 -13   7       63.29       54.52      5.86 o 
  -6 -13   7     1022.15     1039.17     36.35 o 
  -5 -13   7     1078.96     1071.53     20.21 o 
  -4 -13   7      737.76      717.47     11.92 o 
  -3 -13   7      176.91      183.62      7.03 o 
  -2 -13   7     1251.74     1259.58     20.08 o 
  -1 -13   7      936.97      934.36     17.63 o 
   0 -13   7       18.47       20.69      2.51 o 
   1 -13   7     1609.02     1597.42     36.24 o 
   2 -13   7     2076.61     2038.76     37.10 o 
   3 -13   7      228.30      246.51      6.25 o 
   4 -13   7      243.48      231.17      5.28 o 
   5 -13   7     1731.45     1688.72     25.57 o 
   6 -13   7     1581.94     1576.72     21.47 o 
   7 -13   7      108.81      114.74      4.47 o 
   8 -13   7      397.70      416.75      8.93 o 
   9 -13   7     2241.41     2256.82     34.13 o 
  10 -13   7      960.16      973.56     17.61 o 
  11 -13   7       27.03       21.45      2.85 o 
  12 -13   7      712.25      731.57     15.27 o 
  13 -13   7     1622.59     1680.17     28.69 o 
  14 -13   7      346.04      362.07     10.55 o 
  15 -13   7       38.90       36.85      5.76 o 
  -8 -12   7        4.35        3.28      2.33 o 
  -7 -12   7      138.69      135.92      4.81 o 
  -6 -12   7      601.72      596.58     11.06 o 
  -5 -12   7     1211.09     1257.15     15.58 o 
  -4 -12   7        6.44        2.55      1.69 o 
  -3 -12   7      797.83      772.09     15.63 o 
  -2 -12   7     2786.79     2735.45     41.76 o 
  -1 -12   7     1579.28     1553.21     25.62 o 
   0 -12   7      115.13      110.47      4.64 o 
   1 -12   7     1625.18     1621.93     25.73 o 
   2 -12   7     4729.50     4716.78     66.21 o 
   3 -12   7      118.89      137.49      4.67 o 
   4 -12   7      240.40      246.57      5.30 o 
   5 -12   7     1383.51     1359.08     18.74 o 
   6 -12   7      679.42      698.84     11.05 o 
   7 -12   7       14.33       12.73      1.64 o 
   8 -12   7     1062.21     1050.50     17.75 o 
   9 -12   7     2297.70     2323.18     34.92 o 
  10 -12   7      891.67      916.84     16.86 o 
  11 -12   7       55.21       47.34      4.07 o 
  12 -12   7     1347.17     1378.51     24.08 o 
  13 -12   7     1026.84     1063.18     28.19 o 
  14 -12   7      145.27      149.83      7.18 o 
  15 -12   7      124.95      128.06      9.46 o 
  -9 -11   7      249.77      271.61     12.52 o 
  -8 -11   7       13.49       13.15      2.29 o 
  -7 -11   7      401.92      411.27      8.47 o 
  -6 -11   7     1417.82     1437.59     19.64 o 
  -5 -11   7      310.72      292.04      5.78 o 
  -4 -11   7      154.28      157.07      4.68 o 
  -3 -11   7     2942.02     2881.86     36.58 o 
  -2 -11   7     2661.67     2611.00     39.60 o 
  -1 -11   7      181.53      184.76     10.76 o 
   0 -11   7      660.06      647.40     13.64 o 
   1 -11   7     1511.27     1555.30     21.41 o 
   2 -11   7     1169.18     1058.86     23.09 o 
   3 -11   7      570.49      511.56      8.70 o 
   4 -11   7     1470.78     1488.12     20.16 o 
   5 -11   7     2752.42     2691.31     50.81 o 
   6 -11   7      844.32      831.65     14.32 o 
   7 -11   7      497.55      513.56      9.99 o 
   8 -11   7     2837.94     2771.24     40.20 o 
   9 -11   7     1363.92     1344.94     22.11 o 
  10 -11   7       74.25       67.61      4.50 o 
  11 -11   7     1045.38     1070.92     19.39 o 
  12 -11   7     1228.36     1228.58     21.90 o 
  13 -11   7      731.01      760.33     15.99 o 
  14 -11   7        3.24        2.36      2.45 o 
  15 -11   7      224.18      214.47     11.99 o 
 -10 -10   7     1282.70     1312.39     25.01 o 
  -9 -10   7      126.98      130.88      6.90 o 
  -8 -10   7      299.82      287.10      7.06 o 
  -7 -10   7     1742.66     1697.38     22.57 o 
  -6 -10   7     1704.24     1638.68     19.29 o 
  -5 -10   7       71.71       74.39      3.63 o 
  -4 -10   7     1615.51     1557.30     21.83 o 
  -3 -10   7     2509.13     2491.99     32.12 o 
  -2 -10   7     2252.18     2179.01     28.11 o 
  -1 -10   7      184.35      170.46      4.66 o 
   0 -10   7     1546.56     1546.78     21.28 o 
   1 -10   7     2551.63     2669.92     36.37 o 
   2 -10   7      448.61      401.78      7.31 o 
   3 -10   7      275.48      262.12      5.41 o 
   4 -10   7     2020.20     2007.18     25.97 o 
   5 -10   7     2411.79     2333.14     29.85 o 
   6 -10   7      710.45      695.12     10.96 o 
   7 -10   7      588.31      581.14     10.99 o 
   8 -10   7     1340.14     1393.01     22.29 o 
   9 -10   7      669.03      668.76     12.96 o 
  10 -10   7       40.86       33.04      3.07 o 
  11 -10   7     1564.75     1568.77     26.64 o 
  12 -10   7      366.66      365.73      9.77 o 
  13 -10   7      890.40      910.96     18.05 o 
  14 -10   7       10.77        7.47      2.74 o 
  15 -10   7      708.18      701.05     15.91 o 
 -10  -9   7     1143.81     1180.19     22.98 o 
  -9  -9   7        0.21        0.50      3.05 o 
  -8  -9   7      759.44      741.35     12.31 o 
  -7  -9   7     1380.80     1382.76     16.95 o 
  -6  -9   7      498.29      498.47      8.54 o 
  -5  -9   7      268.59      261.51      6.35 o 
  -4  -9   7     1815.35     1810.73     24.55 o 
  -3  -9   7     2540.42     2447.76     31.51 o 
  -2  -9   7     1044.16     1037.51     13.32 o 
  -1  -9   7     3293.92     3339.24     36.87 o 
   0  -9   7     4510.51     4579.63     55.92 o 
   1  -9   7      156.42      166.53      4.23 o 
   2  -9   7      250.23      193.25      7.34 o 
   3  -9   7     2521.31     2497.85     31.55 o 
   4  -9   7     3750.15     3702.99     45.36 o 
   5  -9   7     1030.59      992.52     14.31 o 
   6  -9   7      101.49       96.76      5.16 o 
   7  -9   7     1565.07     1611.83     21.87 o 
   8  -9   7     1612.30     1667.87     27.09 o 
   9  -9   7       14.38       15.26      3.49 o 
  10  -9   7      441.68      433.80      9.16 o 
  11  -9   7     1930.61     1944.53     26.07 o 
  12  -9   7      541.02      525.57      9.90 o 
  13  -9   7        1.02        1.09      1.80 o 
  14  -9   7      685.50      695.35     12.97 o 
  15  -9   7      824.59      893.74     15.45 o 
 -11  -8   7      828.21      846.36     18.29 o 
 -10  -8   7      331.71      317.97     12.30 o 
  -9  -8   7      167.95      153.19      8.22 o 
  -8  -8   7     1955.65     1949.64     25.08 o 
  -7  -8   7     1666.05     1658.41     20.80 o 
  -6  -8   7      169.31      164.30      7.48 o 
  -5  -8   7      304.66      318.62      6.96 o 
  -4  -8   7     3090.31     2977.95     37.67 o 
  -3  -8   7      880.65      886.30     11.87 o 
  -2  -8   7      565.30      540.90      8.00 o 
  -1  -8   7     4879.49     4838.30     52.04 o 
   0  -8   7      986.25     1020.50     11.79 o 
   1  -8   7     1964.72     1973.20     25.50 o 
   2  -8   7      168.98      174.75      4.71 o 
   3  -8   7     2147.91     2080.83     26.63 o 
   4  -8   7     2396.79     2356.27     29.82 o 
   5  -8   7      315.59      384.38      6.96 o 
   6  -8   7     1809.73     1811.44     20.80 o 
   7  -8   7     3926.02     3951.90     44.69 o 
   8  -8   7      172.02      184.80      4.51 o 
   9  -8   7      119.29      124.92      6.59 o 
  10  -8   7     1377.81     1342.84     19.05 o 
  11  -8   7     1838.63     1868.76     27.52 o 
  12  -8   7        4.91        5.41      2.02 o 
  13  -8   7      120.18      107.90      4.73 o 
  14  -8   7      794.18      828.23     14.67 o 
  15  -8   7      776.02      803.82     16.30 o 
 -12  -7   7     1243.17     1256.17     29.68 o 
 -11  -7   7      559.71      552.00     24.29 o 
 -10  -7   7        0.12       -1.42      2.52 o 
  -9  -7   7     1423.85     1476.94     24.33 o 
  -8  -7   7     2726.08     2741.15     26.93 o 
  -7  -7   7      784.57      777.75     10.01 o 
  -6  -7   7      121.77      108.07      2.86 o 
  -5  -7   7     1781.08     1738.27     25.20 o 
  -4  -7   7     3276.32     3248.60     36.24 o 
  -3  -7   7       52.42       72.97      4.61 o 
  -2  -7   7       87.50       81.25      2.60 o 
  -1  -7   7     3359.85     3436.66     48.88 o 
   0  -7   7     3498.46     3670.59     51.67 o 
   1  -7   7      437.23      461.67      5.85 o 
   2  -7   7      360.70      308.29      4.56 o 
   3  -7   7     8636.80     8684.04    101.89 o 
   4  -7   7     2959.16     3110.43     51.44 o 
   5  -7   7     1512.27     1539.32     33.99 o 
   6  -7   7     6763.53     6859.76     90.70 o 
   7  -7   7     4676.19     4686.19     50.74 o 
   8  -7   7       35.05       38.92      3.59 o 
   9  -7   7     1045.34     1036.06     16.70 o 
  10  -7   7     1630.62     1648.50     23.91 o 
  11  -7   7     1625.07     1649.18     21.31 o 
  12  -7   7        5.83        3.73      1.85 o 
  13  -7   7      447.83      456.48      9.09 o 
  14  -7   7     1171.62     1233.11     18.08 o 
  15  -7   7      441.39      439.89     19.56 o 
 -13  -6   7      422.51      430.94      9.78 o 
 -12  -6   7     1089.34     1110.19     24.29 o 
 -11  -6   7      118.08      107.44      4.62 o 
 -10  -6   7      423.15      436.01     10.52 o 
  -9  -6   7     1531.69     1560.38     25.81 o 
  -8  -6   7     1228.98     1246.70     14.74 o 
  -7  -6   7      355.50      353.58      6.44 o 
  -6  -6   7      434.18      437.96      7.71 o 
  -5  -6   7     2405.03     2318.84     24.14 o 
  -4  -6   7     1352.62     1435.80     15.64 o 
  -3  -6   7      476.84      474.81      8.46 o 
  -2  -6   7      291.81      381.95      9.92 o 
   0  -6   7     1828.35     1900.96     35.15 o 
   1  -6   7       78.46       85.36      4.70 o 
   2  -6   7     3377.23     3409.51     49.06 o 
   3  -6   7     1771.35     1751.05     39.84 o 
   4  -6   7        8.51       16.75      3.61 o 
   5  -6   7     2627.51     2629.52     50.76 o 
   6  -6   7     4743.38     4704.45     50.78 o 
   7  -6   7     3971.61     3854.21     42.36 o 
   8  -6   7     1142.64     1131.08     16.24 o 
   9  -6   7      752.12      771.20     13.70 o 
  10  -6   7     1876.21     1856.81     23.16 o 
  11  -6   7      583.96      566.13      9.83 o 
  12  -6   7       60.89       54.74      3.32 o 
  13  -6   7     1304.29     1326.23     18.76 o 
  14  -6   7      958.96      939.87     49.81 o 
  15  -6   7       76.82       79.89      9.22 o 
 -13  -5   7     1172.26     1209.65     17.53 o 
 -12  -5   7      634.09      619.30     10.75 o 
 -11  -5   7       74.59       66.68      3.57 o 
 -10  -5   7     1028.82     1050.17     16.68 o 
  -9  -5   7     1330.97     1337.67     22.78 o 
  -8  -5   7      943.51      977.14     12.13 o 
  -7  -5   7       11.88        9.91      1.28 o 
  -6  -5   7     3218.68     3217.03     44.15 o 
  -5  -5   7     5814.87     5992.69     58.35 o 
  -4  -5   7      875.91      834.02      9.93 o 
  -3  -5   7     2371.38     2332.86     23.80 o 
  -2  -5   7     2157.17     2315.21     23.45 o 
  -1  -5   7     4662.16     4677.52     54.82 o 
   0  -5   7      247.28      242.30      4.79 o 
   1  -5   7     1240.72     1310.81     20.19 o 
   2  -5   7     4348.10     4137.08    142.73 o 
   3  -5   7     3506.62     2644.72     58.70 o 
   4  -5   7       28.19       29.26      1.87 o 
   5  -5   7     2194.25     2178.56     27.83 o 
   6  -5   7     4607.71     4605.80     49.71 o 
   7  -5   7     2439.63     2507.00     28.62 o 
   8  -5   7      216.02      217.57      5.99 o 
   9  -5   7     1561.35     1615.79     20.33 o 
  10  -5   7     1494.84     1520.99     20.27 o 
  11  -5   7      289.36      301.63      6.74 o 
  12  -5   7      564.18      580.93     10.35 o 
  13  -5   7     1336.53     1361.79     40.83 o 
  14  -5   7      868.55      912.59     42.85 o 
  15  -5   7        3.32       -3.00      4.25 o 
 -14  -4   7      359.05      353.64      8.85 o 
 -13  -4   7      903.49      919.65     14.27 o 
 -12  -4   7      298.32      295.17      6.77 o 
 -11  -4   7      360.61      347.47      7.27 o 
 -10  -4   7     1325.13     1312.23     19.66 o 
  -9  -4   7     1897.47     1873.68     25.80 o 
  -8  -4   7      162.19      179.88      4.29 o 
  -7  -4   7     3662.18     3507.25     32.98 o 
  -6  -4   7     4800.28     5063.04     46.12 o 
  -5  -4   7     2339.51     2381.54     22.78 o 
  -4  -4   7       62.27       56.21      2.56 o 
  -3  -4   7     3106.75     3137.16     31.24 o 
  -2  -4   7     6734.38     6845.11     65.56 o 
  -1  -4   7      832.16      899.68     10.55 o 
   0  -4   7       52.62       60.38      1.96 o 
   1  -4   7     4001.06     3965.58     43.27 o 
   2  -4   7     6052.84     6277.68     73.70 o 
   3  -4   7      688.51      670.80      7.99 o 
   4  -4   7      135.93      171.46      6.35 o 
   5  -4   7     2846.10     2872.03     28.92 o 
   6  -4   7      264.63      276.13      5.02 o 
   7  -4   7       55.26       61.32      4.21 o 
   8  -4   7     2366.47     2407.89     28.17 o 
   9  -4   7     2180.70     2265.71     27.07 o 
  10  -4   7      756.55      780.87     11.93 o 
  11  -4   7       82.00       85.38      3.85 o 
  12  -4   7     1147.15     1214.71     29.47 o 
  13  -4   7     1586.20     1597.21     36.60 o 
  14  -4   7      193.82      198.94     13.99 o 
  15  -4   7      326.97      327.88     18.81 o 
 -14  -3   7      950.31      967.28     16.51 o 
 -13  -3   7      970.33      996.09     16.57 o 
 -12  -3   7       24.54       22.64      2.44 o 
 -11  -3   7      243.62      226.60      5.64 o 
 -10  -3   7     1580.56     1556.30     22.47 o 
  -9  -3   7      933.72      960.31     13.46 o 
  -8  -3   7      811.28      787.12     10.42 o 
  -7  -3   7     3413.62     3511.24     32.95 o 
  -6  -3   7     4938.02     5167.88     46.93 o 
  -5  -3   7     2346.73     2485.73     23.63 o 
  -4  -3   7     1068.78     1147.12     12.89 o 
  -3  -3   7     6286.07     6249.75     66.10 o 
  -2  -3   7    11365.00    11670.80    113.78 o 
  -1  -3   7     2817.95     3107.58     32.15 o 
   0  -3   7     1220.48     1251.88     16.60 o 
   1  -3   7     6547.26     6438.44     67.32 o 
   2  -3   7    11553.66    12066.97    139.07 o 
   3  -3   7      102.54      123.19      5.07 o 
   4  -3   7     3014.68     3042.84     37.82 o 
   5  -3   7     3008.39     3116.11     41.20 o 
   6  -3   7      235.41      234.03      4.75 o 
   7  -3   7        5.59       10.66      1.31 o 
   8  -3   7     1705.63     1743.04     21.40 o 
   9  -3   7     2582.00     2698.98     31.60 o 
  10  -3   7      408.01      417.46     10.69 o 
  11  -3   7      677.50      633.96     18.30 o 
  12  -3   7     1062.74     1036.79     26.29 o 
  13  -3   7      379.47      396.78     14.87 o 
  14  -3   7       15.09        7.68      5.34 o 
 -15  -2   7      613.18      659.24     15.42 o 
 -14  -2   7      702.51      719.50     13.21 o 
 -13  -2   7      161.32      152.44      5.30 o 
 -12  -2   7        1.80       -0.44      1.59 o 
 -11  -2   7      904.41      927.28     13.54 o 
 -10  -2   7     1703.73     1706.68     21.55 o 
  -9  -2   7      649.55      644.85     10.02 o 
  -8  -2   7      287.37      286.59      5.23 o 
  -7  -2   7     3670.96     3595.24     36.83 o 
  -6  -2   7     3434.87     3569.06     30.97 o 
  -5  -2   7      323.38      383.17      4.90 o 
  -4  -2   7      760.87      727.26      8.12 o 
  -3  -2   7     4531.38     4561.47     44.24 o 
  -2  -2   7     1737.81     1675.37     19.68 o 
  -1  -2   7     1095.16     1262.14     17.77 o 
   0  -2   7     4043.57     4221.67     52.62 o 
   1  -2   7     7517.18     7457.98    101.33 o 
   2  -2   7     3222.63     3310.00     35.78 o 
   3  -2   7      427.51      453.00      8.36 o 
   4  -2   7     4424.52     4595.52     45.02 o 
   5  -2   7     1146.32     1250.17     14.09 o 
   6  -2   7      276.87      272.56      4.49 o 
   7  -2   7     1343.75     1410.34     15.03 o 
   8  -2   7     1542.65     1550.51     16.53 o 
   9  -2   7     1005.02     1047.80     19.52 o 
  10  -2   7      105.05       95.84      5.38 o 
  11  -2   7     1607.81     1706.11     29.64 o 
  12  -2   7      718.01      742.31     19.57 o 
  13  -2   7       87.60       84.64      6.74 o 
  14  -2   7      297.65      315.29     12.62 o 
 -15  -1   7      483.97      450.56     11.70 o 
 -14  -1   7      585.96      615.24     13.89 o 
 -13  -1   7        6.70        2.43      1.87 o 
 -12  -1   7      221.49      206.94      5.46 o 
 -11  -1   7     1813.92     1865.94     23.43 o 
 -10  -1   7     1818.21     1818.24     22.64 o 
  -9  -1   7      131.03      123.83      3.50 o 
  -8  -1   7     1057.14     1128.08     13.56 o 
  -7  -1   7     3821.61     3814.77     35.92 o 
  -6  -1   7     1134.02     1103.65     11.95 o 
  -5  -1   7     1174.62     1269.52     13.27 o 
  -4  -1   7    10021.07    10761.96     95.79 o 
  -3  -1   7     7286.41     7654.58     70.05 o 
  -2  -1   7      783.98      753.57      9.46 o 
  -1  -1   7      282.11      222.23      3.94 o 
   0  -1   7    11038.23    11544.47    154.69 o 
   1  -1   7     7206.70     7295.03    100.34 o 
   2  -1   7     1145.08     1302.19     17.98 o 
   3  -1   7     2417.83     2371.36     26.60 o 
   4  -1   7     1428.16     1472.42     16.17 o 
   5  -1   7     2453.05     2560.23     26.63 o 
   6  -1   7       21.13       29.76      1.48 o 
   7  -1   7     1591.63     1663.02     17.64 o 
   8  -1   7     1999.59     2062.40     25.76 o 
   9  -1   7      692.58      714.32     12.54 o 
  10  -1   7      147.28      168.26      6.73 o 
  11  -1   7     2041.24     2097.57     42.00 o 
  12  -1   7      404.23      425.10     14.19 o 
  13  -1   7        0.23       -5.63      2.81 o 
  14  -1   7      529.99      550.25     17.51 o 
 -15   0   7      897.66      907.89     44.24 o 
 -14   0   7      542.87      544.61     12.67 o 
 -13   0   7        2.22        2.09      1.45 o 
 -12   0   7      292.54      287.77      5.77 o 
 -11   0   7     1522.94     1533.43     18.12 o 
 -10   0   7      499.59      497.58      7.68 o 
  -9   0   7      165.27      166.90      7.78 o 
  -8   0   7     2082.14     2162.27     25.47 o 
  -7   0   7     1948.31     2019.39     20.19 o 
  -6   0   7       71.05       62.03      2.24 o 
  -5   0   7     4025.85     4266.52     42.52 o 
  -4   0   7     4519.63     4704.70     42.99 o 
  -3   0   7     3396.50     3675.48     32.46 o 
  -2   0   7      172.14      170.44      3.11 o 
  -1   0   7     5832.15     6057.37     52.13 o 
   0   0   7     5210.01     5334.17     56.88 o 
   1   0   7      116.27      204.76      3.72 o 
   2   0   7     2934.10     3144.77     32.09 o 
   3   0   7     2606.74     2670.89     27.72 o 
   4   0   7     3503.69     3491.89     35.02 o 
   5   0   7      299.46      292.89      5.18 o 
   6   0   7        8.88       15.46      1.75 o 
   7   0   7     1165.89     1248.30     16.91 o 
   8   0   7     1040.57     1079.57     17.02 o 
   9   0   7        0.38       -2.55      1.59 o 
  10   0   7      641.99      643.12     13.80 o 
  11   0   7     1779.30     1825.41     30.57 o 
  12   0   7      232.79      206.26     13.08 o 
  13   0   7      300.40      323.37     17.06 o 
 -16   1   7      302.00      297.78      9.94 o 
 -15   1   7      696.26      689.86     16.39 o 
 -14   1   7       67.36       62.59      3.52 o 
 -13   1   7     1205.15     1230.22     17.27 o 
 -12   1   7     1972.32     2015.82     23.32 o 
 -11   1   7     2033.87     2091.33     26.21 o 
 -10   1   7       66.33       60.64      2.61 o 
  -9   1   7     1375.74     1424.26     16.46 o 
  -8   1   7     5668.32     5927.54     57.37 o 
  -7   1   7     2784.68     2845.72     26.93 o 
  -6   1   7      208.43      220.69      4.45 o 
  -5   1   7     6482.29     6883.95     61.17 o 
  -4   1   7     2955.30     2971.13     26.39 o 
  -3   1   7     6107.74     6431.40     66.79 o 
  -2   1   7     2567.81     2782.27     26.99 o 
  -1   1   7     6295.62     6244.36     58.26 o 
   0   1   7     2789.02     2835.31     29.83 o 
   1   1   7        2.26        4.74      1.32 o 
   2   1   7     2508.00     2634.81     25.55 o 
   3   1   7     2975.67     3099.09     29.79 o 
   4   1   7      837.23      884.70     10.23 o 
   5   1   7      119.02      128.57      3.40 o 
   6   1   7     2117.86     2101.79     25.80 o 
   7   1   7     2595.67     2613.56     35.37 o 
   8   1   7      694.38      658.70     13.84 o 
   9   1   7      385.38      380.97     11.62 o 
  10   1   7     1354.67     1372.18     29.40 o 
  11   1   7     2086.57     2065.18     41.41 o 
  12   1   7        0.72       -4.84      2.42 o 
  13   1   7       64.30       46.46      7.35 o 
 -16   2   7      206.71      200.02      8.14 o 
 -15   2   7      597.56      599.58     12.58 o 
 -14   2   7        0.19       -1.44      1.85 o 
 -13   2   7      595.38      571.76      9.92 o 
 -12   2   7     1458.77     1481.06     19.43 o 
 -11   2   7      592.86      584.72     10.79 o 
 -10   2   7       16.51       14.88      1.43 o 
  -9   2   7     4296.81     4264.19     39.46 o 
  -8   2   7     2420.96     2470.22     23.80 o 
  -7   2   7      231.58      273.71      4.35 o 
  -6   2   7     1946.27     2004.67     31.77 o 
  -5   2   7     4542.45     4570.10     44.94 o 
  -4   2   7     4283.00     4221.59     36.71 o 
  -3   2   7     1740.67     1980.39     18.29 o 
  -2   2   7     3712.03     3772.64     33.12 o 
  -1   2   7     5983.11     5820.08     64.74 o 
   0   2   7     1692.84     1729.22     16.99 o 
   1   2   7      699.75      741.53      9.04 o 
   2   2   7     4144.81     4257.09     36.96 o 
   3   2   7     6535.19     6690.59     56.68 o 
   4   2   7      502.63      475.35      7.95 o 
   5   2   7     1473.71     1504.58     19.30 o 
   6   2   7     3213.42     3299.47     43.36 o 
   7   2   7      761.66      764.67     13.99 o 
   8   2   7       34.96       28.30      2.98 o 
   9   2   7      782.35      753.46     31.13 o 
  10   2   7      912.25      910.73     21.72 o 
  11   2   7       46.92       26.97      3.98 o 
  12   2   7       34.19       22.03      3.83 o 
 -16   3   7      436.58      421.53     12.39 o 
 -15   3   7      393.25      393.05     12.31 o 
 -14   3   7       24.81       21.90      3.42 o 
 -13   3   7     1384.23     1382.46     21.55 o 
 -12   3   7      676.99      704.90     13.85 o 
 -11   3   7      229.04      250.27      5.55 o 
 -10   3   7     1199.68     1193.01     15.48 o 
  -9   3   7     2829.58     2969.47     33.28 o 
  -8   3   7     1189.27     1211.99     15.23 o 
  -7   3   7      157.98      144.96      3.47 o 
  -6   3   7     1221.91     1180.79     11.49 o 
  -5   3   7     2701.13     2703.75     27.70 o 
  -4   3   7      549.85      467.66      6.22 o 
  -3   3   7       51.06       55.24      2.35 o 
  -2   3   7     6050.35     5996.11     55.44 o 
  -1   3   7     5583.35     5628.25     55.17 o 
   0   3   7      271.55      283.26      5.32 o 
   1   3   7     1147.00     1133.22     12.84 o 
   2   3   7     5774.14     5804.65     57.24 o 
   3   3   7     1995.27     2034.66     22.07 o 
   4   3   7      106.87      112.63      3.26 o 
   5   3   7      772.24      781.39     11.74 o 
   6   3   7     4000.28     4065.37     52.73 o 
   7   3   7      144.28      127.13      6.03 o 
   8   3   7      195.81      199.62      6.26 o 
   9   3   7     1706.78     1701.32     29.12 o 
  10   3   7      598.52      568.54     15.81 o 
  11   3   7       76.89       74.06      7.48 o 
 -16   4   7      310.49      282.77      9.93 o 
 -15   4   7      122.37      120.50      5.80 o 
 -14   4   7      327.05      320.75      9.89 o 
 -13   4   7     1079.97     1096.26     21.16 o 
 -12   4   7      867.81      874.07     14.65 o 
 -11   4   7       83.48       85.51      3.23 o 
 -10   4   7     1455.57     1486.52     18.37 o 
  -9   4   7     2459.22     2458.65     28.07 o 
  -8   4   7       14.20       16.13      1.50 o 
  -7   4   7       85.35       87.28      2.51 o 
  -6   4   7     5179.28     5103.67     53.13 o 
  -5   4   7     4855.65     4753.59     44.22 o 
  -4   4   7       39.49       45.30      2.12 o 
  -3   4   7     2450.34     2376.48     21.78 o 
  -2   4   7     5926.32     5774.62     49.84 o 
  -1   4   7     3907.86     3812.39     36.47 o 
   0   4   7       25.58       24.54      2.11 o 
   1   4   7     1091.13     1116.59     13.12 o 
   2   4   7     2020.63     2078.24     22.44 o 
   3   4   7      522.82      523.46      7.67 o 
   4   4   7      351.40      372.93      6.30 o 
   5   4   7     1544.13     1583.17     20.63 o 
   6   4   7     2578.41     2570.51     31.50 o 
   7   4   7        6.79        9.15      2.45 o 
   8   4   7      823.54      810.91     14.60 o 
   9   4   7     1121.37     1125.51     21.30 o 
  10   4   7      282.12      291.24      9.26 o 
  11   4   7       15.73       10.29      3.33 o 
 -16   5   7      351.69      353.84     11.00 o 
 -15   5   7        1.19       -1.60      2.43 o 
 -14   5   7      391.86      395.05      9.88 o 
 -13   5   7     1383.94     1358.08     18.91 o 
 -12   5   7      116.67      107.93      4.56 o 
 -11   5   7     1337.83     1283.95     19.06 o 
 -10   5   7     1462.64     1473.70     20.96 o 
  -9   5   7      717.48      719.25     10.00 o 
  -8   5   7      866.79      874.87     11.45 o 
  -7   5   7     1115.34     1132.23     12.93 o 
  -6   5   7     3731.61     3644.96     39.90 o 
  -5   5   7       14.83       17.94      1.09 o 
  -4   5   7     1483.78     1559.24     15.08 o 
  -3   5   7     3220.30     3208.23     29.44 o 
  -2   5   7     3757.65     3752.41     33.30 o 
  -1   5   7      147.53      168.13      3.41 o 
   0   5   7     1047.63     1082.54     12.75 o 
   1   5   7     3922.36     4156.37     42.02 o 
   2   5   7     1611.57     1636.73     18.43 o 
   3   5   7       53.49       60.82      2.59 o 
   4   5   7      963.23      975.08     15.94 o 
   5   5   7     2609.23     2629.69     31.96 o 
   6   5   7     1329.37     1356.43     18.68 o 
   7   5   7      237.81      240.82      6.82 o 
   8   5   7     1055.10     1048.29     17.64 o 
   9   5   7      411.25      399.79     10.60 o 
  10   5   7      138.36      134.62      6.34 o 
 -16   6   7      219.60      221.15     10.13 o 
 -15   6   7      215.43      215.65      7.40 o 
 -14   6   7     1860.75     1816.78     24.10 o 
 -13   6   7     1843.48     1823.04     23.79 o 
 -12   6   7      104.70      108.73      4.14 o 
 -11   6   7     1365.77     1300.06     17.57 o 
 -10   6   7     1832.84     1780.85     22.27 o 
  -9   6   7      581.52      585.82     10.06 o 
  -8   6   7     1874.64     1861.04     24.89 o 
  -7   6   7      413.52      424.63      7.22 o 
  -6   6   7     2098.87     2105.83     22.83 o 
  -5   6   7       91.85       83.26      3.74 o 
  -4   6   7     1681.77     1684.07     17.73 o 
  -3   6   7     3678.09     3741.15     36.05 o 
  -2   6   7     1403.62     1348.15     14.78 o 
  -1   6   7        0.61       10.16      1.22 o 
   0   6   7     4182.03     4130.96     45.13 o 
   1   6   7     3826.14     3856.40     45.00 o 
   2   6   7     1582.17     1595.16     18.11 o 
   3   6   7      474.23      492.51     10.17 o 
   4   6   7     3039.28     3013.58     32.06 o 
   5   6   7     1484.28     1502.24     20.06 o 
   6   6   7      213.81      214.17      5.64 o 
   7   6   7      467.93      463.14     15.65 o 
   8   6   7      650.96      648.94     13.79 o 
   9   6   7      463.47      454.45     11.11 o 
 -16   7   7       36.63       31.10      4.63 o 
 -15   7   7     1430.14     1418.42     20.19 o 
 -14   7   7     1730.91     1662.66     22.43 o 
 -13   7   7       89.50       80.12      3.89 o 
 -12   7   7      168.67      167.97      5.00 o 
 -11   7   7     1671.56     1594.81     26.69 o 
 -10   7   7      821.37      778.29     12.92 o 
  -9   7   7       25.83       22.50      2.18 o 
  -8   7   7     1985.04     1979.87     26.28 o 
  -7   7   7     2026.70     2006.30     29.06 o 
  -6   7   7      438.32      444.05      6.94 o 
  -5   7   7      115.28      118.21      3.13 o 
  -4   7   7     2487.81     2407.62     24.34 o 
  -3   7   7     3930.08     3772.69     39.59 o 
  -2   7   7      292.47      290.97      5.62 o 
  -1   7   7     2079.36     2043.02     27.42 o 
   0   7   7     3803.93     3760.59     47.25 o 
   1   7   7     2699.31     2720.33     35.62 o 
   2   7   7     1206.59     1177.74     18.08 o 
   3   7   7     1656.93     1657.00     21.48 o 
   4   7   7     2659.27     2691.79     32.71 o 
   5   7   7      974.86      957.19     14.63 o 
   6   7   7       93.30       91.77      4.95 o 
   7   7   7      600.89      606.57     14.90 o 
   8   7   7      850.64      841.05     18.85 o 
 -16   8   7      217.91      223.75      9.27 o 
 -15   8   7     1096.93     1062.80     17.69 o 
 -14   8   7      643.45      644.12     12.32 o 
 -13   8   7        1.72       -1.63      2.45 o 
 -12   8   7      774.74      757.80     16.18 o 
 -11   8   7      869.06      830.16     13.72 o 
 -10   8   7      413.83      405.71      8.34 o 
  -9   8   7      157.57      144.97      4.61 o 
  -8   8   7     2521.69     2459.61     32.10 o 
  -7   8   7     2346.82     2278.16     26.87 o 
  -6   8   7      317.83      300.39      5.51 o 
  -5   8   7      482.41      463.51      6.82 o 
  -4   8   7     3223.11     3152.22     36.10 o 
  -3   8   7     1714.63     1707.26     19.97 o 
  -2   8   7       59.19       53.60      3.59 o 
  -1   8   7     1246.93     1260.35     18.59 o 
   0   8   7     2449.36     2447.05     32.55 o 
   1   8   7     1806.50     1755.31     24.83 o 
   2   8   7        2.12       10.67      5.20 o 
   3   8   7     2688.14     2640.56     35.70 o 
   4   8   7     1582.82     1569.01     21.19 o 
   5   8   7      156.25      153.44      5.24 o 
   6   8   7      332.08      338.09      9.19 o 
   7   8   7      936.14      911.28     63.42 o 
 -16   9   7      566.11      583.41     15.40 o 
 -15   9   7     1004.01     1012.80     16.91 o 
 -14   9   7      202.20      201.06      6.23 o 
 -13   9   7      393.70      404.85     11.29 o 
 -12   9   7     1618.95     1597.45     25.32 o 
 -11   9   7     1405.13     1401.72     20.37 o 
 -10   9   7      104.11      102.17      4.75 o 
  -9   9   7      577.92      562.62     11.12 o 
  -8   9   7     2095.24     2092.78     25.20 o 
  -7   9   7     1659.26     1664.19     20.58 o 
  -6   9   7       96.17       92.70      3.09 o 
  -5   9   7     1407.45     1449.34     17.33 o 
  -4   9   7     1254.61     1281.23     15.80 o 
  -3   9   7      461.67      471.55      7.73 o 
  -2   9   7      680.64      661.77     10.65 o 
  -1   9   7     1523.29     1491.24     21.52 o 
   0   9   7     1311.01     1284.22     19.39 o 
   1   9   7        5.42       36.00     11.82 o 
   2   9   7      289.66      298.31     10.09 o 
   3   9   7      780.21      796.08     14.36 o 
   4   9   7      685.83      697.29     13.40 o 
   5   9   7        5.64        5.17      2.38 o 
   6   9   7      515.83      511.53     26.06 o 
 -15  10   7      535.49      530.27     11.27 o 
 -14  10   7        8.67        5.64      1.94 o 
 -13  10   7     1239.51     1255.21     24.90 o 
 -12  10   7     2104.55     2084.13     34.29 o 
 -11  10   7      471.11      456.64      8.62 o 
 -10  10   7        1.06        5.14      5.38 o 
  -9  10   7     1353.68     1343.45     21.60 o 
  -8  10   7     1517.99     1531.88     19.28 o 
  -7  10   7     1138.96     1116.17     14.77 o 
  -6  10   7     1170.08     1167.27     15.52 o 
  -5  10   7     2694.42     2672.40     29.27 o 
  -4  10   7      602.11      599.06      9.71 o 
  -3  10   7       42.47       37.55      2.27 o 
  -2  10   7      476.87      463.79      8.48 o 
  -1  10   7     1118.53     1066.05     15.48 o 
   0  10   7       74.18       72.00      3.83 o 
   1  10   7      224.27      223.96      6.50 o 
   2  10   7     1200.26     1201.40     19.21 o 
   3  10   7      723.65      724.60     13.71 o 
   4  10   7       63.54       55.06      4.01 o 
   5  10   7       38.94       37.15      5.12 o 
 -15  11   7      214.97      198.71      9.38 o 
 -14  11   7       23.49       21.20      5.07 o 
 -13  11   7      686.14      662.76     15.08 o 
 -12  11   7     1051.17     1085.54     20.89 o 
 -11  11   7      307.19      314.78      9.37 o 
 -10  11   7      410.74      397.73     10.46 o 
  -9  11   7     1602.73     1628.98     27.39 o 
  -8  11   7     1493.54     1508.72     25.86 o 
  -7  11   7       91.75       89.45      5.20 o 
  -6  11   7     1053.06     1046.83     17.32 o 
  -5  11   7     2065.04     2069.78     26.94 o 
  -4  11   7      112.46      115.24      4.48 o 
  -3  11   7       81.62       84.05      2.91 o 
  -2  11   7     1234.11     1200.22     16.65 o 
  -1  11   7     1276.20     1265.69     17.75 o 
   0  11   7       31.74       33.80      2.88 o 
   1  11   7      505.00      512.85     10.68 o 
   2  11   7     1369.18     1370.47     21.42 o 
   3  11   7      724.75      759.56     15.95 o 
   4  11   7       23.81       27.20      3.58 o 
 -14  12   7      337.42      311.48     11.72 o 
 -13  12   7      757.27      764.51     16.73 o 
 -12  12   7      542.04      542.05     13.24 o 
 -11  12   7       64.93       63.23      4.72 o 
 -10  12   7      262.65      272.89      8.61 o 
  -9  12   7      770.24      753.63     15.97 o 
  -8  12   7      321.22      306.80      9.56 o 
  -7  12   7      473.83      462.46     11.63 o 
  -6  12   7     1493.14     1463.82     22.65 o 
  -5  12   7     1065.83     1033.15     17.58 o 
  -4  12   7       16.31       20.37      2.51 o 
  -3  12   7      495.97      483.63      9.86 o 
  -2  12   7     1727.52     1706.93     26.46 o 
  -1  12   7      631.62      620.26     14.59 o 
   0  12   7      133.25      130.85      9.68 o 
   1  12   7      604.63      595.31     12.93 o 
   2  12   7     1205.26     1210.22     21.63 o 
   3  12   7       14.58       11.81      2.81 o 
 -13  13   7      353.40      348.44     10.49 o 
 -12  13   7       68.87       59.33      4.81 o 
 -11  13   7       70.24       66.21      5.72 o 
 -10  13   7     1629.13     1564.50     32.49 o 
  -9  13   7     1046.07     1031.34     20.16 o 
  -8  13   7      118.59      110.82      6.10 o 
  -7  13   7      899.93      902.03     18.39 o 
  -6  13   7     2136.02     2100.71     34.70 o 
  -5  13   7     1718.48     1741.79     26.51 o 
  -4  13   7       55.61       53.11      4.16 o 
  -3  13   7      997.41     1011.37     18.10 o 
  -2  13   7      863.38      868.52     16.48 o 
  -1  13   7       64.94       66.30      5.55 o 
   0  13   7      129.74      129.31      8.15 o 
   1  13   7      951.70      961.84     24.40 o 
 -12  14   7        1.95       -2.01      2.66 o 
 -11  14   7      354.43      349.90     12.29 o 
 -10  14   7     1221.60     1181.60     26.62 o 
  -9  14   7       51.43       53.65      5.89 o 
  -8  14   7        3.52        4.43      2.64 o 
  -7  14   7      777.55      772.01     16.84 o 
  -6  14   7      229.19      211.22      8.04 o 
  -5  14   7      207.70      212.07      7.32 o 
  -4  14   7      623.77      643.73     13.59 o 
  -3  14   7     1047.46     1045.71     21.50 o 
  -2  14   7      408.13      393.71     11.93 o 
  -1  14   7       36.12       33.80      5.09 o 
 -10  15   7     1111.24     1150.49     26.45 o 
  -9  15   7        3.75        5.14      2.87 o 
  -8  15   7      211.78      214.15      8.22 o 
  -7  15   7      671.72      667.79     15.68 o 
  -6  15   7      465.89      470.30     12.76 o 
  -5  15   7        2.00        3.29      2.86 o 
  -4  15   7      599.37      615.26     15.42 o 
   2 -18   8      119.40      117.54      7.19 o 
   3 -18   8      686.59      704.35     19.88 o 
   4 -18   8      872.83      898.60     23.22 o 
   5 -18   8       37.64       36.88      3.74 o 
   6 -18   8      586.78      610.90     16.24 o 
   7 -18   8     1071.38     1025.50     24.96 o 
   8 -18   8      363.55      361.14     11.06 o 
   9 -18   8       62.75       62.46      4.30 o 
  10 -18   8      488.52      480.54     14.03 o 
  -1 -17   8     1179.88     1218.37     23.57 o 
   0 -17   8      416.82      440.01     15.57 o 
   1 -17   8        0.88       -2.70      2.21 o 
   2 -17   8      129.90      129.15      5.69 o 
   3 -17   8     1831.29     1854.88     30.81 o 
   4 -17   8      989.98      996.82     18.46 o 
   5 -17   8      217.55      214.76      6.49 o 
   6 -17   8     1228.03     1188.95     28.46 o 
   7 -17   8     1117.16     1105.81     26.74 o 
   8 -17   8       29.10       25.52      2.82 o 
   9 -17   8      269.26      265.48      7.16 o 
  10 -17   8      518.96      540.14     11.65 o 
  11 -17   8      390.75      403.15     13.40 o 
  12 -17   8      161.36      178.02      8.89 o 
  -3 -16   8       77.89       73.73      6.81 o 
  -2 -16   8      374.18      366.71      9.45 o 
  -1 -16   8      695.26      688.51     21.38 o 
   0 -16   8       66.60       65.54      4.62 o 
   1 -16   8       32.82       26.75      3.12 o 
   2 -16   8     1612.08     1605.62     27.45 o 
   3 -16   8      569.64      571.24     12.29 o 
   4 -16   8       29.83       30.98      3.01 o 
   5 -16   8      716.55      688.52     15.41 o 
   6 -16   8     1804.55     1776.70     40.75 o 
   7 -16   8      284.52      298.36      7.33 o 
   8 -16   8      112.53      113.72      4.41 o 
   9 -16   8      404.84      413.18      9.52 o 
  10 -16   8      851.52      883.80     16.61 o 
  11 -16   8      429.90      459.61     10.98 o 
  12 -16   8      401.21      447.93     15.28 o 
  13 -16   8      574.91      592.74     19.30 o 
  -4 -15   8       26.52       16.44      3.90 o 
  -3 -15   8      515.72      522.33     11.82 o 
  -2 -15   8      114.92      112.47      7.47 o 
  -1 -15   8      579.56      586.12     15.46 o 
   0 -15   8       12.63       11.31      2.41 o 
   1 -15   8      631.72      636.15     22.14 o 
   2 -15   8     1523.17     1515.60     29.79 o 
   3 -15   8      303.01      293.36      8.71 o 
   4 -15   8      123.28      119.98      8.61 o 
   5 -15   8     1152.33     1155.25     23.08 o 
   6 -15   8      658.85      639.47     11.00 o 
   7 -15   8       94.20       99.76      3.98 o 
   8 -15   8      608.30      673.20     12.90 o 
   9 -15   8     1244.23     1252.94     21.19 o 
  10 -15   8     1111.89     1166.53     20.62 o 
  11 -15   8       36.41       31.88      3.28 o 
  12 -15   8      727.23      772.74     16.02 o 
  13 -15   8      857.13      895.33     26.16 o 
  -5 -14   8      115.38      115.11      7.44 o 
  -4 -14   8      268.08      271.83      6.87 o 
  -3 -14   8      581.56      555.90     11.96 o 
  -2 -14   8      828.30      831.34     15.29 o 
  -1 -14   8      331.19      316.11      8.94 o 
   0 -14   8      239.45      242.45      8.46 o 
   1 -14   8     1676.60     1678.17     32.49 o 
   2 -14   8     1771.09     1734.77     32.94 o 
   3 -14   8       85.00       94.04      6.83 o 
   4 -14   8      493.89      491.33     15.02 o 
   5 -14   8     1728.84     1770.77     24.41 o 
   6 -14   8     1035.94     1019.19     15.52 o 
   7 -14   8       10.06       12.87      2.13 o 
   8 -14   8     2210.27     2240.96     33.75 o 
   9 -14   8      808.49      856.14     15.90 o 
  10 -14   8      465.76      478.35     10.96 o 
  11 -14   8        2.29        2.40      2.14 o 
  12 -14   8      343.38      356.43      9.91 o 
  13 -14   8      255.24      261.64      8.71 o 
  14 -14   8        1.22       -0.15      3.23 o 
  -7 -13   8      546.79      544.58     22.81 o 
  -6 -13   8     1025.70     1015.92     24.32 o 
  -5 -13   8       14.00        7.44      2.19 o 
  -4 -13   8       41.37       38.72      3.32 o 
  -3 -13   8     1183.79     1182.55     19.56 o 
  -2 -13   8      712.83      708.63     14.81 o 
  -1 -13   8        2.28        3.87      1.89 o 
   0 -13   8     1735.89     1709.38     27.88 o 
   1 -13   8     2158.67     2124.51     39.13 o 
   2 -13   8      709.87      731.99     16.19 o 
   3 -13   8      230.50      232.65      6.41 o 
   4 -13   8     2085.08     2108.44     32.18 o 
   5 -13   8     1954.64     1939.02     26.12 o 
   6 -13   8      136.63      145.35      4.29 o 
   7 -13   8      448.83      432.49      9.23 o 
   8 -13   8     2425.87     2493.16     37.15 o 
   9 -13   8      772.54      781.37     14.83 o 
  10 -13   8       77.85       71.43      4.23 o 
  11 -13   8     1604.59     1651.41     27.45 o 
  12 -13   8     1362.63     1387.25     24.53 o 
  13 -13   8      510.03      530.84     12.91 o 
  14 -13   8       29.10       25.66      4.91 o 
  -8 -12   8       91.26       78.00      4.80 o 
  -7 -12   8      597.88      590.97     10.73 o 
  -6 -12   8      362.89      353.54     10.92 o 
  -5 -12   8       42.39       37.44      2.34 o 
  -4 -12   8      907.76      896.26     17.92 o 
  -3 -12   8     2418.56     2384.13     37.73 o 
  -2 -12   8     1690.10     1639.83     27.29 o 
  -1 -12   8      430.09      449.37     10.36 o 
   0 -12   8     2040.57     2047.08     32.00 o 
   1 -12   8     2431.32     2461.93     36.93 o 
   2 -12   8      387.39      403.80      8.96 o 
   3 -12   8      194.76      184.29      5.47 o 
   4 -12   8     1282.14     1309.28     18.62 o 
   5 -12   8      949.89      943.13     14.27 o 
   6 -12   8       44.93       43.87      2.57 o 
   7 -12   8      349.46      341.22      7.88 o 
   8 -12   8     1747.97     1799.66     30.69 o 
   9 -12   8      577.94      553.43     11.67 o 
  10 -12   8      129.24      128.55      5.24 o 
  11 -12   8     1045.02     1015.10     18.86 o 
  12 -12   8      993.89     1028.00     19.57 o 
  13 -12   8       25.10       22.34      3.33 o 
  14 -12   8      427.06      439.08     11.89 o 
  15 -12   8      496.82      493.23     19.33 o 
  -9 -11   8       34.65       32.97      4.68 o 
  -8 -11   8      492.24      491.78      9.79 o 
  -7 -11   8      143.75      141.25      4.89 o 
  -6 -11   8      395.83      416.97      7.46 o 
  -5 -11   8      518.15      519.76     10.00 o 
  -4 -11   8     2125.53     2114.70     28.44 o 
  -3 -11   8      763.84      764.28     12.15 o 
  -2 -11   8        6.26        7.03      2.66 o 
  -1 -11   8     1166.92     1175.77     20.18 o 
   0 -11   8     1808.94     1791.90     25.02 o 
   1 -11   8      579.75      586.00     11.54 o 
   2 -11   8      562.09      549.18     10.92 o 
   3 -11   8     7012.89     6795.86     93.40 o 
   4 -11   8     2234.54     2263.37     29.45 o 
   5 -11   8      570.89      558.24      9.50 o 
   6 -11   8      123.87      116.27      4.53 o 
   7 -11   8     1222.46     1198.65     27.11 o 
   8 -11   8     2449.41     2382.47     35.50 o 
   9 -11   8      447.30      430.86      9.81 o 
  10 -11   8      280.47      271.79      7.86 o 
  11 -11   8     1705.48     1741.27     28.55 o 
  12 -11   8      899.08      875.06     17.40 o 
  13 -11   8        1.93        0.34      2.35 o 
  14 -11   8      367.54      388.68     11.08 o 
  15 -11   8      921.62      902.91     28.93 o 
 -10 -10   8      266.96      267.16      9.27 o 
  -9 -10   8      190.98      175.06     14.63 o 
  -8 -10   8      989.21     1010.39     15.54 o 
  -7 -10   8      833.65      805.34     11.60 o 
  -6 -10   8      174.45      185.91      5.03 o 
  -5 -10   8      688.22      701.11     12.27 o 
  -4 -10   8     1524.76     1527.85     21.59 o 
  -3 -10   8      146.03      150.47      4.54 o 
  -2 -10   8       55.16       54.10      6.07 o 
  -1 -10   8     2954.33     2972.72     38.10 o 
   0 -10   8     2106.91     2134.70     28.35 o 
   1 -10   8      224.09      203.37      6.59 o 
   2 -10   8     2807.63     2786.08     40.63 o 
   3 -10   8     3304.32     3126.24     44.96 o 
   4 -10   8     1220.40     1231.49     17.41 o 
   5 -10   8       22.08       17.82      3.15 o 
   6 -10   8      193.91      221.64      5.26 o 
   7 -10   8     2295.01     2269.18     33.22 o 
   8 -10   8      669.09      692.58     18.93 o 
   9 -10   8       23.20       15.83      2.24 o 
  10 -10   8     1508.24     1511.05     24.96 o 
  11 -10   8     1633.79     1650.40     27.28 o 
  12 -10   8      566.69      577.00     13.15 o 
  13 -10   8       79.36       70.54      4.96 o 
  14 -10   8      920.35      954.91     24.12 o 
  15 -10   8      394.42      383.60     17.07 o 
 -10  -9   8       54.88       50.77      8.15 o 
  -9  -9   8      559.44      538.74     16.38 o 
  -8  -9   8     1050.20     1081.84     16.15 o 
  -7  -9   8      130.09      133.63      4.42 o 
  -6  -9   8      484.86      500.74     11.16 o 
  -5  -9   8     2069.58     2034.29     27.69 o 
  -4  -9   8     1597.18     1598.15     22.22 o 
  -3  -9   8       53.54       51.78      2.53 o 
  -2  -9   8     2500.43     2449.98     28.17 o 
  -1  -9   8     3672.72     3636.26     40.55 o 
   0  -9   8     1825.23     1747.62     18.29 o 
   1  -9   8     1055.26     1005.33     22.28 o 
   2  -9   8     2553.10     2532.80     37.18 o 
   3  -9   8     2836.24     2614.85     38.04 o 
   4  -9   8      270.34      298.97      7.01 o 
   5  -9   8        8.44       10.02      1.78 o 
   6  -9   8     2503.14     2429.90     31.40 o 
   7  -9   8     4241.54     4179.81     51.64 o 
   8  -9   8      117.06      111.94      5.27 o 
   9  -9   8      345.89      330.17      6.52 o 
  10  -9   8     1748.70     1743.03     23.54 o 
  11  -9   8      205.10      195.09      5.39 o 
  12  -9   8       10.64        9.55      2.05 o 
  13  -9   8      350.92      345.66     13.67 o 
  14  -9   8      557.08      570.03     11.37 o 
  15  -9   8      106.98       93.21      4.90 o 
 -11  -8   8      112.95      117.12      6.47 o 
 -10  -8   8      201.58      206.39     10.90 o 
  -9  -8   8     1943.33     1940.62     40.44 o 
  -8  -8   8     1994.96     1974.24     24.49 o 
  -7  -8   8       47.01       36.99      2.57 o 
  -6  -8   8      246.14      250.15      6.37 o 
  -5  -8   8     2346.63     2335.96     30.91 o 
  -4  -8   8     2276.08     2268.13     26.60 o 
  -3  -8   8      152.33      133.82      3.66 o 
  -2  -8   8     3536.97     3388.13     37.63 o 
  -1  -8   8     5208.80     5113.14     55.10 o 
   0  -8   8      113.54      109.29      2.90 o 
   1  -8   8     1185.19     1205.73     14.51 o 
   2  -8   8     1657.06     1724.59     24.76 o 
   3  -8   8     4867.30     4840.52     67.21 o 
   4  -8   8      617.91      609.10      8.19 o 
   5  -8   8     3949.61     3963.17     38.89 o 
   6  -8   8     4741.88     4832.99     52.14 o 
   7  -8   8     1674.33     1669.66     20.01 o 
   8  -8   8       34.44       31.86      2.18 o 
   9  -8   8     2106.33     2135.69     27.94 o 
  10  -8   8     2154.74     2206.96     29.19 o 
  11  -8   8      327.87      321.73      7.41 o 
  12  -8   8       43.48       36.19      3.28 o 
  13  -8   8      804.69      804.05     14.13 o 
  14  -8   8      562.97      587.97     11.81 o 
  15  -8   8      130.47      133.20      7.27 o 
 -12  -7   8      404.72      431.94     12.23 o 
 -11  -7   8      128.97      125.13      6.44 o 
 -10  -7   8     1225.31     1237.84     27.59 o 
  -9  -7   8     1395.98     1409.16     32.72 o 
  -8  -7   8      703.73      697.79      9.60 o 
  -7  -7   8       24.07       23.84      1.72 o 
  -6  -7   8     1143.20     1144.73     14.64 o 
  -5  -7   8     1934.89     1909.14     23.02 o 
  -4  -7   8      973.07      930.56     12.63 o 
  -3  -7   8       72.16       64.99      2.65 o 
  -2  -7   8     7473.12     7371.36     78.15 o 
  -1  -7   8     1961.69     1969.96     22.79 o 
   0  -7   8        0.34        1.44      0.83 o 
   1  -7   8      337.93      361.94     10.98 o 
   2  -7   8     2654.36     2793.97     41.11 o 
   3  -7   8      248.04      179.31      9.26 o 
   4  -7   8     1666.85     1770.98     20.63 o 
   5  -7   8     3806.99     3658.23     40.13 o 
   6  -7   8     3411.70     3335.97     37.02 o 
   7  -7   8        3.20        6.34      2.13 o 
   8  -7   8      347.09      362.48      7.28 o 
   9  -7   8     2315.68     2243.28     29.35 o 
  10  -7   8     1176.84     1193.72     17.78 o 
  11  -7   8        0.15       -2.05      1.57 o 
  12  -7   8      979.63      941.71     15.58 o 
  13  -7   8      790.89      789.44     14.11 o 
  14  -7   8      338.75      322.77     11.30 o 
  15  -7   8       29.13       29.57      6.40 o 
 -12  -6   8      344.98      354.05     11.48 o 
 -11  -6   8      352.78      370.41      8.55 o 
 -10  -6   8     1182.99     1189.32     31.30 o 
  -9  -6   8     1512.39     1549.51     41.35 o 
  -8  -6   8      242.49      245.71      4.95 o 
  -7  -6   8      290.52      311.80      6.05 o 
  -6  -6   8     2263.92     2270.73     24.12 o 
  -5  -6   8     3996.40     3908.74     39.18 o 
  -4  -6   8       59.44       52.32      2.93 o 
  -3  -6   8      975.89      973.90     11.18 o 
  -2  -6   8     3584.26     3577.33     39.30 o 
  -1  -6   8      399.74      436.73      8.54 o 
   0  -6   8       84.02       66.65      6.70 o 
   1  -6   8     2901.82     2922.95     70.10 o 
   2  -6   8     2054.46     1979.79    111.40 o 
   3  -6   8      570.49      610.89     21.88 o 
   4  -6   8     1485.25     1427.31     22.66 o 
   5  -6   8     3922.29     3892.19     42.55 o 
   6  -6   8     2582.27     2571.18     29.25 o 
   7  -6   8       53.56       44.54      2.33 o 
   8  -6   8      403.43      399.60     10.11 o 
   9  -6   8     2687.55     2715.53     34.85 o 
  10  -6   8      450.36      472.20      9.48 o 
  11  -6   8      394.03      400.93      8.69 o 
  12  -6   8      938.63      925.73     15.47 o 
  13  -6   8     1019.85     1019.43     23.32 o 
  14  -6   8      201.19      210.85     13.80 o 
  15  -6   8      160.42      163.73     12.28 o 
 -13  -5   8      901.01      932.54     14.57 o 
 -12  -5   8       28.66       24.87      2.52 o 
 -11  -5   8      583.70      575.80     10.10 o 
 -10  -5   8     1941.95     1988.32     27.78 o 
  -9  -5   8      644.66      677.79     20.66 o 
  -8  -5   8      103.43      112.52      3.10 o 
  -7  -5   8     1876.84     1966.67     21.56 o 
  -6  -5   8     4814.38     4540.21     45.25 o 
  -5  -5   8       38.87       31.24      1.71 o 
  -4  -5   8     1746.49     1778.70     19.03 o 
  -3  -5   8     1486.41     1527.55     16.47 o 
  -2  -5   8      966.72     1013.46     11.46 o 
  -1  -5   8      234.28      205.05      3.60 o 
   0  -5   8     1635.51     1684.04     20.76 o 
   1  -5   8     3017.46     1940.92     34.31 o 
   2  -5   8     1602.03     1596.61     29.53 o 
   3  -5   8      278.01      234.96     16.31 o 
   4  -5   8     1970.87     1931.46     22.43 o 
   5  -5   8     2144.93     2105.94     24.37 o 
   6  -5   8     1539.09     1588.48     19.32 o 
   7  -5   8     4706.97     4696.85     54.38 o 
   8  -5   8     2558.22     2498.78     33.48 o 
   9  -5   8     1010.49     1041.97     15.91 o 
  10  -5   8       84.69       78.75      8.69 o 
  11  -5   8      528.11      531.37      9.64 o 
  12  -5   8     1355.60     1356.24     24.43 o 
  13  -5   8     1112.97     1162.21     48.12 o 
  14  -5   8        1.09       -3.58      4.09 o 
 -13  -4   8      455.40      476.21      9.30 o 
 -12  -4   8       13.25        7.99      1.90 o 
 -11  -4   8     1001.28     1032.16     15.09 o 
 -10  -4   8     1415.99     1443.67     21.32 o 
  -9  -4   8       39.20       38.44      2.92 o 
  -8  -4   8     1099.76     1120.77     13.92 o 
  -7  -4   8     1918.96     2089.58     26.28 o 
  -6  -4   8     2057.74     2030.67     20.16 o 
  -5  -4   8        7.94        4.91      1.22 o 
  -4  -4   8     2196.28     2273.56     21.83 o 
  -3  -4   8     1508.80     1596.76     15.83 o 
  -2  -4   8     1293.49     1344.89     14.61 o 
  -1  -4   8      404.52      382.50      5.66 o 
   0  -4   8     3327.63     3391.73     35.78 o 
   1  -4   8     4465.94     4483.64     52.96 o 
   2  -4   8      643.57      657.43      8.81 o 
   3  -4   8     1111.44     1103.14     13.45 o 
   4  -4   8     3965.30     3893.31     46.01 o 
   5  -4   8     1400.27     1365.78     15.12 o 
   6  -4   8       41.13       39.94      1.83 o 
   7  -4   8     8569.72     8496.66    143.40 o 
   8  -4   8     1629.30     1651.40     22.61 o 
   9  -4   8      462.45      450.42      9.00 o 
  10  -4   8      150.06      149.18      4.68 o 
  11  -4   8     1393.53     1417.19     33.75 o 
  12  -4   8     1432.81     1409.16     35.93 o 
  13  -4   8       89.00       97.42      8.04 o 
  14  -4   8      143.76      132.73     12.10 o 
 -14  -3   8      880.65      901.49     18.25 o 
 -13  -3   8       24.83       15.33      3.74 o 
 -12  -3   8      417.69      421.68      9.19 o 
 -11  -3   8     2093.26     2127.64     26.62 o 
 -10  -3   8      495.22      533.21      9.26 o 
  -9  -3   8        4.44        8.12      1.55 o 
  -8  -3   8     2589.83     2569.53     27.71 o 
  -7  -3   8     2095.81     2346.67     23.06 o 
  -6  -3   8     1838.04     1867.56     18.65 o 
  -5  -3   8      292.77      270.04      4.30 o 
  -4  -3   8     2868.64     2957.50     30.42 o 
  -3  -3   8     5270.44     5424.70     52.86 o 
  -2  -3   8       32.50       46.21      1.94 o 
  -1  -3   8     3872.68     3960.55     44.20 o 
   0  -3   8     6122.42     6220.89     74.77 o 
   1  -3   8     2311.48     2283.46     29.07 o 
   2  -3   8      402.70      426.16      7.53 o 
   3  -3   8     5128.58     5164.26    127.56 o 
   4  -3   8     5519.59     5546.93     81.39 o 
   5  -3   8     1328.66     1347.03     16.75 o 
   6  -3   8     1337.63     1287.38     16.36 o 
   7  -3   8     4272.38     4336.32     47.71 o 
   8  -3   8     1804.69     1812.71     24.55 o 
   9  -3   8      132.74      141.08      4.46 o 
  10  -3   8      355.59      376.35     13.13 o 
  11  -3   8     1305.88     1355.84     31.65 o 
  12  -3   8      381.35      414.01     15.05 o 
  13  -3   8       27.13       25.87      6.62 o 
  14  -3   8      462.43      440.77     22.16 o 
 -14  -2   8      312.08      328.83      8.25 o 
 -13  -2   8       83.37       70.27      3.98 o 
 -12  -2   8     1554.36     1551.26     22.99 o 
 -11  -2   8     1315.21     1349.73     18.22 o 
 -10  -2   8      261.78      267.60      6.07 o 
  -9  -2   8      257.86      242.82      5.53 o 
  -8  -2   8     2845.87     2761.90     29.47 o 
  -7  -2   8      737.78      867.48     11.07 o 
  -6  -2   8      666.76      673.55      8.15 o 
  -5  -2   8     2030.09     1978.69     18.19 o 
  -4  -2   8     2587.14     2630.23     23.32 o 
  -3  -2   8      276.79      246.87      3.94 o 
  -2  -2   8     1055.67     1139.98     11.29 o 
  -1  -2   8     3555.95     3655.63     32.02 o 
   0  -2   8     3837.60     3824.61     35.35 o 
   1  -2   8     2722.89     2908.23     29.27 o 
   2  -2   8      393.26      378.64      8.03 o 
   3  -2   8    12039.21    12475.98    164.22 o 
   4  -2   8     4379.25     4343.93     55.47 o 
   5  -2   8      244.08      254.21      5.09 o 
   6  -2   8      484.70      503.07      7.40 o 
   7  -2   8     3330.53     3435.02     35.26 o 
   8  -2   8     1145.18     1214.21     15.19 o 
   9  -2   8       37.54       39.04      3.63 o 
  10  -2   8     1187.29     1280.48     23.61 o 
  11  -2   8     1679.29     1718.75     36.04 o 
  12  -2   8      121.63      140.25      8.31 o 
  13  -2   8       93.36       80.79      6.83 o 
 -15  -1   8      884.29      930.81     18.79 o 
 -14  -1   8       76.71       69.29      5.02 o 
 -13  -1   8     1035.33     1039.55     16.89 o 
 -12  -1   8     1668.91     1694.25     22.07 o 
 -11  -1   8     2235.93     2303.99     32.14 o 
 -10  -1   8        0.21       -1.76      1.36 o 
  -9  -1   8     1307.62     1328.48     17.44 o 
  -8  -1   8     3608.18     3504.62     36.12 o 
  -7  -1   8     1165.11     1232.63     13.51 o 
  -6  -1   8      679.16      714.64      8.70 o 
  -5  -1   8     5044.41     5273.61     44.71 o 
  -4  -1   8     3253.23     3306.64     33.63 o 
  -3  -1   8      662.87      769.96      8.46 o 
  -2  -1   8      391.29      382.14      5.03 o 
  -1  -1   8     2608.32     2493.97     24.52 o 
   0  -1   8     4351.27     4558.33     54.72 o 
   1  -1   8       14.40       13.48      1.16 o 
   2  -1   8     1129.79     1050.98     12.30 o 
   3  -1   8     7094.24     7235.02     69.70 o 
   4  -1   8       50.13       46.25      2.31 o 
   5  -1   8      190.28      189.72      4.39 o 
   6  -1   8     1339.41     1413.64     20.35 o 
   7  -1   8     1493.94     1593.56     26.66 o 
   8  -1   8      859.30      895.95     15.17 o 
   9  -1   8      411.31      433.15     13.24 o 
  10  -1   8     1687.67     1757.81     36.34 o 
  11  -1   8      980.80     1041.83     25.09 o 
  12  -1   8        0.11        1.01      3.01 o 
  13  -1   8      541.14      564.89     17.57 o 
 -15   0   8      360.46      341.27     15.21 o 
 -14   0   8      159.45      150.93      6.44 o 
 -13   0   8     1006.13     1014.71     13.63 o 
 -12   0   8      682.75      650.31      9.77 o 
 -11   0   8      279.92      290.60      5.76 o 
 -10   0   8      448.49      441.42      7.22 o 
  -9   0   8     2848.35     2914.07     33.77 o 
  -8   0   8     3507.69     3381.84     38.24 o 
  -7   0   8       55.10       46.58      2.05 o 
  -6   0   8     4194.47     4276.53     39.96 o 
  -5   0   8     5579.80     5617.55     50.55 o 
  -4   0   8     1716.24     1778.77     17.04 o 
  -3   0   8        6.44        6.52      1.08 o 
  -2   0   8      960.42      952.42     10.02 o 
  -1   0   8     1921.85     1880.90     17.82 o 
   0   0   8      537.28      545.09      7.18 o 
   1   0   8     1437.44     1533.60     16.66 o 
   2   0   8     2895.46     2875.34     27.57 o 
   3   0   8     2121.94     2280.24     24.05 o 
   4   0   8       12.80       15.58      1.68 o 
   5   0   8        9.74       14.03      1.87 o 
   6   0   8     1928.91     2073.07     28.69 o 
   7   0   8     1260.04     1356.90     20.43 o 
   8   0   8       94.09       82.24      4.03 o 
   9   0   8     1094.35     1113.40     20.42 o 
  10   0   8     1494.10     1516.33     54.05 o 
  11   0   8      346.68      381.05     18.30 o 
  12   0   8      160.08      151.73     11.96 o 
  13   0   8      482.04      487.18     21.91 o 
 -15   1   8        1.52       -0.96      2.19 o 
 -14   1   8      663.60      661.47     11.45 o 
 -13   1   8     1486.38     1462.81     19.85 o 
 -12   1   8      624.69      603.10      9.13 o 
 -11   1   8      312.88      345.73      6.23 o 
 -10   1   8     1669.93     1712.85     19.63 o 
  -9   1   8     5714.63     5804.58     58.23 o 
  -8   1   8     1707.31     1732.85     21.24 o 
  -7   1   8      181.31      170.29      4.29 o 
  -6   1   8     3442.21     3480.95     32.49 o 
  -5   1   8     6152.84     6360.97     50.38 o 
  -4   1   8     1343.51     1338.40     12.44 o 
  -3   1   8      876.73      867.40      8.72 o 
  -2   1   8     4993.62     5079.25     41.28 o 
  -1   1   8     4018.82     4246.81     34.99 o 
   0   1   8       42.99       54.61      1.86 o 
   1   1   8     3865.18     3978.51     34.29 o 
   2   1   8     1875.40     1877.58     17.63 o 
   3   1   8      850.58      892.92     10.42 o 
   4   1   8      128.26      115.73      3.81 o 
   5   1   8     4917.64     4898.51     55.23 o 
   6   1   8     2743.31     2695.03     32.46 o 
   7   1   8       78.42       74.74      4.44 o 
   8   1   8      636.24      631.84     13.72 o 
   9   1   8     2609.70     2595.13     56.19 o 
  10   1   8     1362.38     1377.04     29.73 o 
  11   1   8      304.17      290.34     10.44 o 
  12   1   8      608.90      592.51     24.17 o 
 -16   2   8      138.25      133.39     10.02 o 
 -15   2   8       12.68        8.89      2.64 o 
 -14   2   8      384.07      396.12      8.19 o 
 -13   2   8      740.57      748.08     12.06 o 
 -12   2   8      136.48      123.09      4.28 o 
 -11   2   8      281.86      265.13      6.01 o 
 -10   2   8     1502.72     1563.41     18.03 o 
  -9   2   8     1910.88     2023.29     20.30 o 
  -8   2   8        2.88        7.49      2.56 o 
  -7   2   8      340.66      399.05      8.37 o 
  -6   2   8     5873.01     6108.68     55.14 o 
  -5   2   8     3577.85     3652.10     33.85 o 
  -4   2   8      686.65      687.95      7.83 o 
  -3   2   8      827.51      848.72      9.11 o 
  -2   2   8     9483.74     9413.32     81.73 o 
  -1   2   8      888.14      861.96      9.30 o 
   0   2   8      304.31      311.66      4.38 o 
   1   2   8     2601.66     2714.85     26.17 o 
   2   2   8     1989.81     2044.51     20.39 o 
   3   2   8        7.73       12.83      1.77 o 
   4   2   8     1189.32     1200.80     18.22 o 
   5   2   8      842.63      890.24     16.70 o 
   6   2   8      422.20      437.37      9.27 o 
   7   2   8        4.39        3.89      1.91 o 
   8   2   8      680.26      673.94     14.68 o 
   9   2   8      694.95      688.70     26.04 o 
  10   2   8      306.92      296.13     10.80 o 
  11   2   8      358.27      360.56     28.22 o 
 -16   3   8       31.99       22.48      4.86 o 
 -15   3   8       65.22       57.66      5.06 o 
 -14   3   8      621.76      629.09     15.11 o 
 -13   3   8     1064.49     1063.39     17.21 o 
 -12   3   8       66.17       58.21      3.50 o 
 -11   3   8      917.63      919.23     14.96 o 
 -10   3   8     2080.36     2119.41     25.21 o 
  -9   3   8     2023.61     1978.18     23.50 o 
  -8   3   8        3.36        3.27      1.18 o 
  -7   3   8     2675.49     2665.32     32.29 o 
  -6   3   8     3902.79     3886.05     36.05 o 
  -5   3   8     1425.62     1377.07     13.68 o 
  -4   3   8     1492.73     1454.55     14.26 o 
  -3   3   8    10675.64    10513.93     95.56 o 
  -2   3   8     6857.21     6946.17     64.19 o 
  -1   3   8      742.89      730.39      8.81 o 
   0   3   8     2024.54     2036.40     19.00 o 
   1   3   8     4421.04     4462.40     41.51 o 
   2   3   8     3145.67     3206.72     33.24 o 
   3   3   8        9.60       13.54      1.38 o 
   4   3   8      975.34      974.44     13.93 o 
   5   3   8     2287.65     2267.01     31.47 o 
   6   3   8      205.16      203.26      6.11 o 
   7   3   8       13.30       21.15      3.46 o 
   8   3   8     1363.22     1367.57     24.76 o 
   9   3   8     2192.71     2236.16     49.40 o 
  10   3   8       95.01       76.33      7.86 o 
  11   3   8      646.93      663.44     23.29 o 
 -16   4   8        1.50       -1.57      3.32 o 
 -15   4   8      378.27      376.97     11.44 o 
 -14   4   8      978.83      985.19     34.62 o 
 -13   4   8      358.98      359.58     10.50 o 
 -12   4   8      184.96      183.30      5.36 o 
 -11   4   8      994.95      967.11     13.44 o 
 -10   4   8     1909.44     1925.95     23.12 o 
  -9   4   8      251.29      270.38      6.43 o 
  -8   4   8      605.77      617.15      9.18 o 
  -7   4   8     5917.66     5945.32     58.28 o 
  -6   4   8     1249.98     1299.16     14.81 o 
  -5   4   8      250.91      215.68      3.92 o 
  -4   4   8     1973.94     1999.95     18.95 o 
  -3   4   8     2317.53     2296.30     20.28 o 
  -2   4   8     3004.25     3008.53     25.88 o 
  -1   4   8       78.99       91.67      3.76 o 
   0   4   8      990.60     1057.46     22.25 o 
   1   4   8      597.79      633.62      8.71 o 
   2   4   8       15.59       19.76      1.59 o 
   3   4   8      803.90      802.60     10.70 o 
   4   4   8      925.44      936.19     13.66 o 
   5   4   8      848.13      861.43     14.64 o 
   6   4   8       33.32       30.26      5.06 o 
   7   4   8      718.40      740.71     13.69 o 
   8   4   8     1173.58     1197.21     19.75 o 
   9   4   8      211.61      202.89      7.63 o 
  10   4   8      339.48      344.87     10.19 o 
 -16   5   8      120.94      116.55      8.19 o 
 -15   5   8      783.05      758.01     17.31 o 
 -14   5   8      923.74      933.94     17.23 o 
 -13   5   8       36.91       35.68      3.23 o 
 -12   5   8      517.22      525.22     13.40 o 
 -11   5   8     2859.45     2832.65     37.05 o 
 -10   5   8     1719.93     1667.08     20.22 o 
  -9   5   8      135.04      128.25      3.47 o 
  -8   5   8     1876.19     1908.15     22.38 o 
  -7   5   8     3844.86     3869.29     38.94 o 
  -6   5   8      618.52      615.09      8.15 o 
  -5   5   8      177.96      179.79      3.29 o 
  -4   5   8     3265.98     3269.91     29.48 o 
  -3   5   8     2793.12     2775.20     24.10 o 
  -2   5   8      406.87      391.50      5.10 o 
  -1   5   8     1481.73     1582.26     16.55 o 
   0   5   8     4495.00     4443.59     48.21 o 
   1   5   8     2345.00     2294.86     24.79 o 
   2   5   8        5.13        7.88      1.29 o 
   3   5   8      696.73      723.33     10.40 o 
   4   5   8     1718.15     1768.47     20.46 o 
   5   5   8     1510.33     1511.66     22.64 o 
   6   5   8      103.56       85.62      8.67 o 
   7   5   8      898.84      867.15     15.33 o 
   8   5   8      845.56      855.44     15.50 o 
   9   5   8       28.36       18.18      2.96 o 
 -16   6   8      739.88      747.35     20.64 o 
 -15   6   8     1657.65     1645.96     26.44 o 
 -14   6   8      323.94      310.96      7.60 o 
 -13   6   8       25.19       23.98      2.61 o 
 -12   6   8     1110.00     1089.05     15.91 o 
 -11   6   8     2400.18     2339.58     28.62 o 
 -10   6   8      719.91      689.58     12.13 o 
  -9   6   8      931.85      923.94     14.68 o 
  -8   6   8      169.15      176.17      5.17 o 
  -7   6   8     2258.82     2277.26     32.05 o 
  -6   6   8       39.41       41.39      2.21 o 
  -5   6   8      889.15      883.46     10.80 o 
  -4   6   8     2416.77     2391.52     24.35 o 
  -3   6   8     1803.19     1722.38     18.37 o 
  -2   6   8      422.44      390.10      5.67 o 
  -1   6   8     3394.96     3231.15     36.14 o 
   0   6   8     1753.12     1708.52     30.25 o 
   1   6   8      451.42      484.74      7.36 o 
   2   6   8     1399.15     1381.62     16.49 o 
   3   6   8      802.51      810.16     11.05 o 
   4   6   8     1882.09     1896.96     21.76 o 
   5   6   8       98.47       86.21      4.09 o 
   6   6   8     1218.70     1216.31     19.34 o 
   7   6   8     1597.75     1567.49     23.86 o 
   8   6   8      104.50       92.27      4.96 o 
   9   6   8       19.24       12.24      2.61 o 
 -16   7   8      532.83      524.92     16.15 o 
 -15   7   8      361.68      362.73     13.61 o 
 -14   7   8      530.65      529.30     11.09 o 
 -13   7   8      181.96      178.69      6.00 o 
 -12   7   8     1037.75     1005.82     16.42 o 
 -11   7   8      686.74      668.60     12.10 o 
 -10   7   8      150.04      138.63      4.87 o 
  -9   7   8     2150.80     2102.99     28.28 o 
  -8   7   8      894.93      891.55     14.12 o 
  -7   7   8     1211.27     1201.71     17.56 o 
  -6   7   8        5.93        5.47      1.30 o 
  -5   7   8     2173.99     2140.89     22.33 o 
  -4   7   8     2949.51     2841.06     28.49 o 
  -3   7   8      147.36      146.44      4.04 o 
  -2   7   8     1038.10     1027.55     13.55 o 
  -1   7   8     3065.18     3095.99     40.01 o 
   0   7   8     1913.43     1932.83     26.78 o 
   1   7   8      723.26      692.10     12.40 o 
   2   7   8     2832.07     2885.71     34.47 o 
   3   7   8     2462.64     2476.64     30.55 o 
   4   7   8      677.17      681.38     13.50 o 
   5   7   8      181.74      167.41      7.53 o 
   6   7   8     1443.47     1420.11     27.01 o 
   7   7   8      728.99      699.64     16.80 o 
   8   7   8       31.43       27.62      6.03 o 
 -16   8   8      301.53      313.84     11.73 o 
 -15   8   8      854.50      863.65     15.49 o 
 -14   8   8        6.45        5.93      2.17 o 
 -13   8   8     1242.17     1213.83     29.49 o 
 -12   8   8      799.34      782.32     15.61 o 
 -11   8   8      257.87      259.68      6.96 o 
 -10   8   8      529.80      513.57      9.93 o 
  -9   8   8     2545.77     2449.05     32.23 o 
  -8   8   8      651.26      639.25     12.42 o 
  -7   8   8      226.29      213.87      5.21 o 
  -6   8   8      923.31      912.46     12.02 o 
  -5   8   8     1705.81     1666.66     20.12 o 
  -4   8   8      965.84      957.53     16.41 o 
  -3   8   8        0.27        2.50      1.35 o 
  -2   8   8     1322.01     1292.19     16.40 o 
  -1   8   8     3293.44     3240.74     41.88 o 
   0   8   8      276.31      273.71      7.42 o 
   1   8   8       97.63      103.76      4.97 o 
   2   8   8     2954.50     2892.59     38.70 o 
   3   8   8      813.89      805.73     17.41 o 
   4   8   8       18.02       15.96      2.37 o 
   5   8   8      533.88      533.86     13.65 o 
   6   8   8     1166.20     1167.77     42.38 o 
   7   8   8      412.66      399.24     14.25 o 
 -15   9   8       81.98       72.49      4.75 o 
 -14   9   8      427.99      428.62      9.55 o 
 -13   9   8     2043.79     2014.69     28.26 o 
 -12   9   8      177.23      178.19      5.66 o 
 -11   9   8       11.80       17.01      3.71 o 
 -10   9   8     1244.27     1224.76     22.32 o 
  -9   9   8     2240.65     2187.50     29.27 o 
  -8   9   8      892.53      892.21     14.18 o 
  -7   9   8      425.46      423.48      7.75 o 
  -6   9   8     2146.23     2167.41     26.38 o 
  -5   9   8     2231.21     2230.88     25.34 o 
  -4   9   8      124.62      124.72      3.83 o 
  -3   9   8       58.97       53.33      4.18 o 
  -2   9   8     2069.88     2012.60     23.68 o 
  -1   9   8     1155.99     1145.48     16.58 o 
   0   9   8        0.42        5.30      2.36 o 
   1   9   8       15.42       16.08      2.43 o 
   2   9   8     2920.19     2837.73     38.37 o 
   3   9   8      597.15      571.08     11.90 o 
   4   9   8        3.29        2.26      1.84 o 
   5   9   8      528.85      511.39     17.43 o 
   6   9   8     1232.83     1224.58     34.67 o 
 -15  10   8       18.85       17.34      2.58 o 
 -14  10   8      637.07      642.60     11.89 o 
 -13  10   8     1561.68     1537.19     22.41 o 
 -12  10   8      107.32      103.71      4.19 o 
 -11  10   8       24.83       23.97      2.28 o 
 -10  10   8     1678.45     1634.48     34.76 o 
  -9  10   8     1942.29     1913.23     25.94 o 
  -8  10   8       32.19       26.34      2.16 o 
  -7  10   8     1271.78     1263.59     18.43 o 
  -6  10   8     1934.92     1925.46     23.94 o 
  -5  10   8     1154.98     1124.57     14.58 o 
  -4  10   8        0.88        0.34      1.29 o 
  -3  10   8     1125.09     1140.53     15.13 o 
  -2  10   8     2043.88     1955.56     23.35 o 
  -1  10   8      455.50      429.67      8.59 o 
   0  10   8      161.88      167.68      5.75 o 
   1  10   8      647.31      661.41     12.78 o 
   2  10   8     1273.82     1267.94     21.11 o 
   3  10   8      367.53      368.65      9.31 o 
   4  10   8      161.61      172.84      7.38 o 
 -14  11   8      675.93      683.78     18.73 o 
 -13  11   8     1077.35     1077.48     21.39 o 
 -12  11   8        9.21        6.75      2.65 o 
 -11  11   8      330.29      332.10      9.85 o 
 -10  11   8     1247.89     1227.63     22.99 o 
  -9  11   8      178.66      173.87      8.08 o 
  -8  11   8       14.56       17.01      2.96 o 
  -7  11   8      759.28      728.44     15.50 o 
  -6  11   8     2352.06     2332.59     35.21 o 
  -5  11   8      876.18      845.60     13.84 o 
  -4  11   8      253.88      250.19      5.24 o 
  -3  11   8      860.39      865.39     12.31 o 
  -2  11   8     2532.39     2499.09     28.83 o 
  -1  11   8      151.03      152.21      4.93 o 
   0  11   8      494.23      502.14     10.52 o 
   1  11   8      826.09      826.06     14.96 o 
   2  11   8      896.10      909.97     18.08 o 
   3  11   8       11.17       11.43      3.48 o 
 -14  12   8      608.80      614.44     22.21 o 
 -13  12   8      522.94      516.66     13.39 o 
 -12  12   8       41.43       40.88      4.20 o 
 -11  12   8      614.83      620.87     29.61 o 
 -10  12   8      571.27      574.95     16.08 o 
  -9  12   8      106.38      102.56     10.39 o 
  -8  12   8      155.18      168.27      8.07 o 
  -7  12   8     1890.33     1883.42     31.60 o 
  -6  12   8     1407.87     1396.11     25.09 o 
  -5  12   8       99.33       98.81      5.25 o 
  -4  12   8     1812.69     1773.82     24.67 o 
  -3  12   8     1592.99     1597.82     25.17 o 
  -2  12   8      637.72      617.66     13.17 o 
  -1  12   8       55.44       49.98      5.25 o 
   0  12   8      975.49      988.09     35.65 o 
   1  12   8     1134.56     1163.84     23.13 o 
   2  12   8      102.84       95.64      5.23 o 
 -13  13   8       16.35       12.38      3.79 o 
 -12  13   8      123.40      112.29      7.49 o 
 -11  13   8      686.97      669.62     18.23 o 
 -10  13   8      607.96      627.89     34.36 o 
  -9  13   8      222.31      206.05      7.98 o 
  -8  13   8      503.84      473.20     12.30 o 
  -7  13   8     1398.01     1353.84     24.93 o 
  -6  13   8      238.90      237.03      9.36 o 
  -5  13   8      252.32      254.47      7.92 o 
  -4  13   8      460.97      454.36     10.97 o 
  -3  13   8      128.41      128.04      6.07 o 
  -2  13   8      143.75      150.10      7.34 o 
  -1  13   8      297.22      304.94     10.55 o 
   0  13   8      748.86      733.64     20.72 o 
 -11  14   8      771.12      774.35     20.33 o 
 -10  14   8      506.53      485.51     22.58 o 
  -9  14   8       55.85       51.51      4.69 o 
  -8  14   8      882.19      852.20     18.16 o 
  -7  14   8      400.61      387.61     11.25 o 
  -6  14   8      116.75      111.09      7.15 o 
  -5  14   8      682.44      671.15     14.02 o 
  -4  14   8     1439.00     1418.61     26.76 o 
  -3  14   8      389.54      399.81     12.11 o 
   2 -18   9      835.90      848.45     23.88 o 
   3 -18   9     1391.85     1405.16     35.02 o 
   4 -18   9       22.95       28.88      3.74 o 
   5 -18   9      525.46      529.43     15.51 o 
   6 -18   9     1692.58     1701.77     39.95 o 
   7 -18   9      167.67      163.41      7.23 o 
   8 -18   9       52.51       54.57      4.70 o 
   9 -18   9      483.10      499.11     14.92 o 
   0 -17   9       17.78       18.00      3.87 o 
   1 -17   9      497.50      519.34     17.04 o 
   2 -17   9      717.87      707.93     20.51 o 
   3 -17   9      408.65      412.66     10.48 o 
   4 -17   9      727.95      753.49     15.30 o 
   5 -17   9     1002.84     1007.79     18.74 o 
   6 -17   9      730.55      660.17     18.24 o 
   7 -17   9       36.24       36.34      3.77 o 
   8 -17   9      367.07      365.07      8.94 o 
   9 -17   9      558.18      557.26     12.00 o 
  10 -17   9      391.68      394.12      9.91 o 
  11 -17   9       87.99      103.57      6.86 o 
  -2 -16   9      842.23      856.42     18.35 o 
  -1 -16   9      153.98      155.98      9.01 o 
   0 -16   9      283.25      302.45      9.24 o 
   1 -16   9      525.82      514.98     12.31 o 
   2 -16   9      257.75      251.41      8.74 o 
   3 -16   9      391.06      405.89     11.33 o 
   4 -16   9      525.68      548.43     13.62 o 
   5 -16   9      511.21      500.32     18.47 o 
   6 -16   9      210.49      217.56      7.33 o 
   7 -16   9       22.99       25.61      2.64 o 
   8 -16   9      799.47      783.40     14.91 o 
   9 -16   9     1115.90     1110.04     19.79 o 
  10 -16   9       76.02       78.08      5.60 o 
  11 -16   9      279.44      296.91      8.70 o 
  12 -16   9     1094.17     1143.74     30.88 o 
  -4 -15   9      306.05      304.46      8.98 o 
  -3 -15   9     1227.64     1226.04     21.38 o 
  -2 -15   9      386.07      377.13     10.69 o 
  -1 -15   9        3.63        2.45      2.26 o 
   0 -15   9      812.84      783.66     18.70 o 
   1 -15   9      748.60      747.62     17.68 o 
   2 -15   9      652.26      618.62     15.20 o 
   3 -15   9       40.53       32.08      4.21 o 
   4 -15   9      623.54      616.66     14.73 o 
   5 -15   9     1030.60     1017.08     18.20 o 
   6 -15   9      153.29      155.66      5.47 o 
   7 -15   9      734.32      731.53     13.94 o 
   8 -15   9     1357.45     1344.45     22.52 o 
   9 -15   9      354.61      359.14      9.09 o 
  10 -15   9        9.00        5.27      2.21 o 
  11 -15   9      267.13      278.38      8.50 o 
  12 -15   9      753.26      774.04     16.36 o 
  13 -15   9       12.73       12.32      4.11 o 
  -5 -14   9       16.83       11.15      2.68 o 
  -4 -14   9     1179.44     1168.76     20.68 o 
  -3 -14   9      468.57      477.66     10.95 o 
  -2 -14   9       76.74       73.56      4.83 o 
  -1 -14   9      134.38      129.05      9.26 o 
   0 -14   9     1382.74     1327.50     27.37 o 
   1 -14   9     1758.15     1711.28     33.37 o 
   2 -14   9      169.14      159.57      6.61 o 
   3 -14   9      536.07      532.79     18.22 o 
   4 -14   9     1456.56     1450.51     24.03 o 
   5 -14   9      840.28      844.32     15.64 o 
   6 -14   9      323.25      312.91      9.52 o 
   7 -14   9     1274.43     1301.90     21.60 o 
   8 -14   9      662.60      645.15     13.90 o 
   9 -14   9       42.55       39.53      3.25 o 
  10 -14   9      163.91      171.49      6.32 o 
  11 -14   9      829.92      834.87     16.83 o 
  12 -14   9      783.19      806.33     16.75 o 
  13 -14   9      134.16      134.18      9.14 o 
  -6 -13   9      116.69      135.89      7.97 o 
  -5 -13   9      878.33      882.59     14.14 o 
  -4 -13   9     1052.58     1025.56     17.99 o 
  -3 -13   9      716.73      666.70     14.70 o 
  -2 -13   9        0.52        2.70      2.40 o 
  -1 -13   9      615.01      584.74     32.87 o 
   0 -13   9     2719.07     2629.20     59.29 o 
   1 -13   9      850.60      853.98     23.35 o 
   2 -13   9        1.98        5.09      1.75 o 
   3 -13   9     1735.81     1697.41     34.49 o 
   4 -13   9     2269.99     2264.36     34.67 o 
   5 -13   9      173.11      164.54      5.41 o 
   6 -13   9      693.91      665.62     11.48 o 
   7 -13   9     1920.11     1926.93     29.81 o 
   8 -13   9      540.49      506.66     13.07 o 
   9 -13   9       91.71       93.72     13.00 o 
  10 -13   9      953.64      996.09     18.55 o 
  11 -13   9     1151.98     1204.17     21.85 o 
  12 -13   9      272.58      287.32      8.96 o 
  13 -13   9      239.95      223.38      8.16 o 
  14 -13   9      888.03      953.16     29.19 o 
  -7 -12   9      735.74      744.89     15.08 o 
  -6 -12   9      211.96      217.11      5.53 o 
  -5 -12   9     1408.38     1387.78     20.54 o 
  -4 -12   9     1361.52     1319.78     19.10 o 
  -3 -12   9      209.05      199.57      8.13 o 
  -2 -12   9      162.99      148.98      5.87 o 
  -1 -12   9     1135.07     1145.16     29.46 o 
   0 -12   9     1283.81     1277.38     26.03 o 
   1 -12   9      531.44      525.13     16.25 o 
   2 -12   9      420.44      401.23      9.29 o 
   3 -12   9     2564.43     2624.92     39.26 o 
   4 -12   9     1257.85     1186.24     20.00 o 
   5 -12   9        1.48        0.53      1.66 o 
   6 -12   9      606.89      614.77     10.77 o 
   7 -12   9     2087.81     2017.93     30.89 o 
   8 -12   9      300.30      302.61      7.89 o 
   9 -12   9       85.55       79.03      8.96 o 
  10 -12   9     1027.53     1035.68     19.02 o 
  11 -12   9     1037.71     1066.15     19.88 o 
  12 -12   9        0.95        1.44      2.29 o 
  13 -12   9      135.38      128.13      6.59 o 
  14 -12   9      498.27      502.23     19.28 o 
  -8 -11   9      817.76      837.45     13.88 o 
  -7 -11   9      111.22      111.63      4.28 o 
  -6 -11   9      836.70      851.05     12.82 o 
  -5 -11   9     1058.13     1037.54     16.43 o 
  -4 -11   9      798.61      810.23     13.29 o 
  -3 -11   9        0.55        4.28      1.43 o 
  -2 -11   9      811.30      809.77     15.63 o 
  -1 -11   9     1862.29     1903.47     26.24 o 
   0 -11   9      487.28      486.52     10.54 o 
   1 -11   9      880.39      877.89     26.38 o 
   2 -11   9     3847.09     3840.71     55.24 o 
   3 -11   9     2525.98     2559.19     38.17 o 
   4 -11   9      884.83      852.36     20.34 o 
   5 -11   9      301.38      298.89      6.53 o 
   6 -11   9     1806.65     1758.20     24.17 o 
   7 -11   9     1265.16     1267.88     23.64 o 
   8 -11   9      506.08      476.92     12.34 o 
   9 -11   9      589.30      593.93     12.56 o 
  10 -11   9     1933.00     1952.70     31.24 o 
  11 -11   9      526.35      513.09     12.10 o 
  12 -11   9        0.81        1.58      2.34 o 
  13 -11   9      749.06      766.33     16.49 o 
  14 -11   9     1032.22     1075.75     21.21 o 
  -9 -10   9      963.68      969.07     24.62 o 
  -8 -10   9      825.19      816.42     13.51 o 
  -7 -10   9        0.13       -1.40      1.64 o 
  -6 -10   9      325.96      331.28      7.91 o 
  -5 -10   9     1364.65     1366.01     20.29 o 
  -4 -10   9      234.13      224.09      5.82 o 
  -3 -10   9       73.13       71.36      3.23 o 
  -2 -10   9     1469.27     1483.15     18.44 o 
  -1 -10   9     1997.97     2001.50     23.53 o 
   0 -10   9        2.90        2.13      1.48 o 
   1 -10   9      474.71      461.49     13.11 o 
   2 -10   9     3741.05     3640.05     52.25 o 
   3 -10   9      400.07      461.69      9.81 o 
   4 -10   9        5.72        1.93      1.35 o 
   5 -10   9      402.66      384.18      7.59 o 
   6 -10   9      603.62      650.67     11.05 o 
   7 -10   9      801.77      824.05     14.23 o 
   8 -10   9       77.76       74.60     11.36 o 
   9 -10   9     1564.26     1556.62     25.50 o 
  10 -10   9     1186.33     1186.40     20.94 o 
  11 -10   9      320.29      330.70      9.16 o 
  12 -10   9      261.58      243.58      8.26 o 
  13 -10   9      655.74      643.59     11.25 o 
  14 -10   9      232.67      242.92      6.22 o 
 -10  -9   9      889.06      879.89     23.30 o 
  -9  -9   9      881.24      868.98     22.48 o 
  -8  -9   9        4.95        0.79      2.55 o 
  -7  -9   9      393.50      384.50      7.90 o 
  -6  -9   9     2161.93     2167.54     29.77 o 
  -5  -9   9     1300.87     1292.70     19.27 o 
  -4  -9   9       74.59       71.50      3.47 o 
  -3  -9   9     1739.89     1751.85     21.41 o 
  -2  -9   9     3985.37     3909.98     43.37 o 
  -1  -9   9     1844.12     1842.86     21.96 o 
   0  -9   9       11.30       19.84      4.68 o 
   1  -9   9     2993.15     2989.58     36.96 o 
   2  -9   9     5024.48     4716.40     90.51 o 
   3  -9   9      124.54      171.84      5.28 o 
   4  -9   9      646.88      603.12     11.57 o 
   5  -9   9     4307.33     4281.68     52.90 o 
   6  -9   9     2488.59     2510.56     32.77 o 
   7  -9   9       53.15       44.81      2.92 o 
   8  -9   9      806.92      821.50     12.47 o 
   9  -9   9     1357.67     1313.02     18.54 o 
  10  -9   9      930.47      925.94     14.47 o 
  11  -9   9       73.43       77.31      3.76 o 
  12  -9   9      632.64      629.90     11.62 o 
  13  -9   9     1381.89     1447.51     21.60 o 
  14  -9   9       65.88       57.32      3.84 o 
 -11  -8   9       16.20       11.29      3.06 o 
 -10  -8   9     1588.87     1626.35     55.44 o 
  -9  -8   9      308.85      300.25     11.68 o 
  -8  -8   9       79.79       75.67      3.72 o 
  -7  -8   9      380.97      368.06      8.39 o 
  -6  -8   9     1245.08     1227.82     18.66 o 
  -5  -8   9      687.58      666.99     11.61 o 
  -4  -8   9       91.10       79.55      4.24 o 
  -3  -8   9     1458.35     1431.45     17.97 o 
  -2  -8   9     4115.74     4034.25     44.51 o 
  -1  -8   9       73.18       77.41      5.37 o 
   0  -8   9      554.20      550.39      9.13 o 
   1  -8   9     5000.59     4947.33     59.35 o 
   2  -8   9     2862.21     2717.21     33.93 o 
   3  -8   9      432.12      383.32     12.42 o 
   4  -8   9     2516.28     2514.79     28.52 o 
   5  -8   9     1998.06     1962.90     20.70 o 
   6  -8   9     1413.95     1348.04     16.84 o 
   7  -8   9      145.21      144.49      6.44 o 
   8  -8   9     1647.54     1569.42     21.56 o 
   9  -8   9     1722.79     1694.49     26.00 o 
  10  -8   9      682.41      693.77     12.01 o 
  11  -8   9      373.11      363.29      8.15 o 
  12  -8   9      529.73      518.92     10.44 o 
  13  -8   9     1086.11     1125.13     18.16 o 
  14  -8   9       44.84       39.70      3.58 o 
 -12  -7   9      256.11      261.77      9.37 o 
 -11  -7   9      157.52      151.73     12.51 o 
 -10  -7   9     1196.01     1230.29     46.97 o 
  -9  -7   9      213.06      207.31      6.21 o 
  -8  -7   9      163.37      159.12      3.89 o 
  -7  -7   9     1049.34     1093.86     14.59 o 
  -6  -7   9     1918.40     1884.74     23.85 o 
  -5  -7   9      228.70      222.65      5.64 o 
  -4  -7   9     1585.57     1603.12     22.00 o 
  -3  -7   9     6469.25     6369.24     68.34 o 
  -2  -7   9     4981.00     4866.51     52.80 o 
  -1  -7   9       25.79       18.88      1.56 o 
   0  -7   9     2750.21     2652.02     33.44 o 
   1  -7   9     1974.37     1930.07     25.08 o 
   2  -7   9      553.46      461.25      8.06 o 
   3  -7   9      679.40      669.37     10.78 o 
   4  -7   9     2081.16     2080.19     30.75 o 
   5  -7   9     3372.37     3219.26     36.06 o 
   6  -7   9      489.24      479.04      7.78 o 
   7  -7   9      207.77      201.81      4.70 o 
   8  -7   9     2049.42     1997.67     30.48 o 
   9  -7   9     2161.44     2124.61     40.02 o 
  10  -7   9        0.35        0.32      1.56 o 
  11  -7   9     1485.68     1508.66     22.08 o 
  12  -7   9      808.19      819.50     14.40 o 
  13  -7   9      355.88      357.41     11.88 o 
  14  -7   9      119.36      116.29     10.31 o 
 -12  -6   9      227.34      229.92      9.86 o 
 -11  -6   9      374.90      382.97     18.92 o 
 -10  -6   9      703.45      759.65     15.86 o 
  -9  -6   9        9.55        9.17      2.15 o 
  -8  -6   9      915.18      900.94     12.97 o 
  -7  -6   9     2583.29     2607.14     27.79 o 
  -6  -6   9      846.89      887.17     11.25 o 
  -5  -6   9      462.47      476.74      6.98 o 
  -4  -6   9     3500.91     3549.62     35.76 o 
  -3  -6   9     2243.33     2227.50     23.22 o 
  -2  -6   9     4177.16     4054.55     44.46 o 
  -1  -6   9     7595.37     7458.79     79.08 o 
   0  -6   9     3460.73     3566.85     43.85 o 
   1  -6   9     3949.81     4020.76     48.90 o 
   2  -6   9      541.26      536.95      7.94 o 
   3  -6   9      849.00      916.08     13.47 o 
   4  -6   9     2958.70     2748.10     34.55 o 
   5  -6   9     2884.06     2855.14     32.35 o 
   6  -6   9      878.64      860.71     11.97 o 
   7  -6   9      569.33      585.67     10.81 o 
   8  -6   9     1118.29     1152.74     17.07 o 
   9  -6   9      341.97      327.17      7.51 o 
  10  -6   9      133.32      137.62      4.91 o 
  11  -6   9     1243.26     1231.80     19.01 o 
  12  -6   9      379.23      367.76      8.79 o 
  13  -6   9      213.84      188.13     12.79 o 
  14  -6   9      140.37      131.30     11.47 o 
 -13  -5   9       44.87       40.42      3.11 o 
 -12  -5   9     1058.94     1081.08     18.34 o 
 -11  -5   9      869.15      877.72     15.17 o 
 -10  -5   9      467.78      472.61      9.91 o 
  -9  -5   9       55.48       50.04      5.95 o 
  -8  -5   9     1836.79     1859.27     23.41 o 
  -7  -5   9      636.83      690.00      9.53 o 
  -6  -5   9      105.81       91.81      2.93 o 
  -5  -5   9      452.66      456.31      6.79 o 
  -4  -5   9     2935.35     2886.82     29.58 o 
  -3  -5   9     1801.01     1795.65     19.20 o 
  -2  -5   9       86.82       79.96      3.27 o 
  -1  -5   9     5014.33     4872.58     47.63 o 
   0  -5   9     3810.35     3901.58     41.30 o 
   1  -5   9     1294.87     1304.62     17.11 o 
   2  -5   9        9.86       19.33      1.23 o 
   3  -5   9     2300.27     2265.86     25.43 o 
   4  -5   9     1891.00     1873.20     21.46 o 
   5  -5   9      120.00      110.55      3.22 o 
   6  -5   9     1565.65     1545.84     17.03 o 
   7  -5   9     3142.77     3048.37     36.98 o 
   8  -5   9      563.66      538.52      8.17 o 
   9  -5   9       70.07       67.46      4.51 o 
  10  -5   9      820.48      844.90     14.24 o 
  11  -5   9     1830.05     1869.45     39.95 o 
  12  -5   9      191.09      204.16     13.56 o 
  13  -5   9       23.15       16.43      5.77 o 
  14  -5   9      653.31      639.96     26.68 o 
 -13  -4   9      119.41      125.38      4.78 o 
 -12  -4   9     1078.91     1104.47     16.25 o 
 -11  -4   9     1139.94     1166.11     18.60 o 
 -10  -4   9       81.96       83.69      4.16 o 
  -9  -4   9     1056.56     1110.82     15.47 o 
  -8  -4   9     2378.69     2510.57     27.43 o 
  -7  -4   9     2076.00     2096.53     21.18 o 
  -6  -4   9      293.12      267.75      4.62 o 
  -5  -4   9     1955.41     1900.88     19.00 o 
  -4  -4   9     4832.42     4964.36     45.22 o 
  -3  -4   9      658.97      749.87      8.65 o 
  -2  -4   9        3.87        8.44      1.27 o 
  -1  -4   9     7138.24     6923.35    151.84 o 
   1  -4   9      302.83      269.03      5.30 o 
   2  -4   9      898.23      882.69     11.52 o 
   3  -4   9     3818.49     3763.96     40.92 o 
   4  -4   9     3506.77     3414.55     56.98 o 
   5  -4   9        9.37       14.81      3.33 o 
   6  -4   9     1805.61     1764.13     19.35 o 
   7  -4   9     4028.64     3979.38     42.72 o 
   8  -4   9        5.92        6.76      1.75 o 
   9  -4   9       22.56       19.57      3.52 o 
  10  -4   9      949.63      910.99     15.07 o 
  11  -4   9      237.30      217.19     13.82 o 
  12  -4   9        2.67       -2.78      3.95 o 
  13  -4   9      326.20      337.11     18.58 o 
  14  -4   9      655.03      699.13     29.00 o 
 -14  -3   9       59.69       51.88      3.67 o 
 -13  -3   9      410.52      416.93      9.66 o 
 -12  -3   9     1027.53     1009.42     16.77 o 
 -11  -3   9     1045.79     1097.06     14.50 o 
 -10  -3   9       28.40       26.24      2.34 o 
  -9  -3   9      637.46      678.77     10.79 o 
  -8  -3   9     1423.87     1490.90     17.59 o 
  -7  -3   9     1050.40     1030.72     12.95 o 
  -6  -3   9       20.16       26.14      1.96 o 
  -5  -3   9     1946.23     1861.37     18.66 o 
  -4  -3   9      865.62      846.89      9.63 o 
  -3  -3   9     1560.57     1602.36     16.13 o 
  -2  -3   9     1686.12     1862.43     19.79 o 
  -1  -3   9     3913.31     3816.98     82.98 o 
   0  -3   9     1290.85     1261.63     17.87 o 
   1  -3   9       73.39       83.76      2.77 o 
   2  -3   9     4115.82     4180.55     57.18 o 
   3  -3   9     7592.36     7605.54    113.30 o 
   4  -3   9      496.55      503.15      7.74 o 
   5  -3   9      965.03      996.52     14.97 o 
   6  -3   9     5620.71     5547.74     67.08 o 
   7  -3   9     4177.81     4265.93     47.42 o 
   8  -3   9       67.86       64.10      3.52 o 
   9  -3   9      683.48      688.06     25.60 o 
  10  -3   9      878.34      894.23     31.73 o 
  11  -3   9      661.89      664.38     26.70 o 
  12  -3   9       27.06       24.62      6.41 o 
  13  -3   9      507.28      536.04     24.77 o 
 -14  -2   9       56.27       48.72      3.49 o 
 -13  -2   9     1159.68     1217.02     19.36 o 
 -12  -2   9     2054.18     2117.73     26.88 o 
 -11  -2   9      418.32      433.04      8.27 o 
 -10  -2   9      373.07      395.86      7.79 o 
  -9  -2   9     1227.19     1266.31     17.03 o 
  -8  -2   9     1633.62     1686.99     19.46 o 
  -7  -2   9       14.25       15.59      1.59 o 
  -6  -2   9      914.43     1004.08     12.45 o 
  -5  -2   9     3683.01     3778.84     35.17 o 
  -4  -2   9      358.78      362.29      5.25 o 
  -3  -2   9      119.31      126.30      3.57 o 
  -2  -2   9     2355.74     2438.82     22.29 o 
  -1  -2   9     1318.16     1352.99     13.29 o 
   0  -2   9      418.87      417.04      7.11 o 
   1  -2   9     1747.53     1783.85     19.12 o 
   2  -2   9     5523.18     5514.90     53.80 o 
   3  -2   9     1533.38     1496.03     18.33 o 
   4  -2   9      174.45      169.43      4.18 o 
   5  -2   9     3243.74     3256.53     36.58 o 
   6  -2   9     4222.90     4228.38     46.77 o 
   7  -2   9     1460.72     1494.52     21.87 o 
   8  -2   9      267.48      281.44      9.14 o 
   9  -2   9     1112.02     1126.12     25.52 o 
  10  -2   9     1542.77     1601.68     34.01 o 
  11  -2   9      144.41      159.02      8.64 o 
  12  -2   9      153.40      154.56      8.87 o 
  13  -2   9      960.92      990.02     25.40 o 
 -15  -1   9      103.15      105.37      5.94 o 
 -14  -1   9      314.35      333.46      8.89 o 
 -13  -1   9     1826.42     1906.31     24.74 o 
 -12  -1   9      593.88      603.72     10.37 o 
 -11  -1   9      166.82      171.16      4.88 o 
 -10  -1   9     1011.48     1011.00     16.18 o 
  -9  -1   9     1901.80     1906.97     26.42 o 
  -8  -1   9      202.88      215.83      4.76 o 
  -7  -1   9      751.53      757.22      9.46 o 
  -6  -1   9     3406.58     3569.50     34.08 o 
  -5  -1   9     2633.85     2717.23     26.49 o 
  -4  -1   9        2.89        4.63      1.13 o 
  -3  -1   9     1003.54      982.84      9.75 o 
  -2  -1   9     2240.15     2257.39     19.70 o 
  -1  -1   9      701.42      680.18      7.26 o 
   0  -1   9      144.49      152.31      2.89 o 
   1  -1   9     1565.79     1500.56     15.38 o 
   2  -1   9     4926.23     5093.42     50.18 o 
   3  -1   9     1261.63     1277.92     19.55 o 
   4  -1   9      333.15      365.34      6.63 o 
   5  -1   9     2482.58     2589.93     34.35 o 
   6  -1   9     1897.03     2009.72     27.84 o 
   7  -1   9      628.31      678.71     14.33 o 
   8  -1   9      833.83      866.81     17.37 o 
   9  -1   9     2201.63     2283.81     44.94 o 
  10  -1   9     1011.91     1073.40     25.63 o 
  11  -1   9       20.86       23.72      4.39 o 
  12  -1   9      326.98      318.80     26.15 o 
 -15   0   9        4.74        2.07      2.46 o 
 -14   0   9     1159.70     1171.52     19.26 o 
 -13   0   9     1080.58     1113.72     16.08 o 
 -12   0   9      172.10      180.29      4.72 o 
 -11   0   9      417.84      420.45      7.31 o 
 -10   0   9     2662.75     2643.57     28.88 o 
  -9   0   9     2154.66     2171.04     26.39 o 
  -8   0   9       59.01       46.07      2.98 o 
  -7   0   9     3294.64     3202.09     33.59 o 
  -6   0   9     3863.96     4038.48     38.17 o 
  -5   0   9     1210.86     1319.32     14.21 o 
  -4   0   9      101.32       94.92      2.37 o 
  -3   0   9     1925.75     1859.89     18.22 o 
  -2   0   9     2759.92     2737.85     25.26 o 
  -1   0   9       36.13       38.55      1.67 o 
   0   0   9      618.91      637.83      8.31 o 
   1   0   9     4537.99     4624.92     46.58 o 
   2   0   9     4119.22     4325.70     48.22 o 
   3   0   9      156.22      173.19      4.47 o 
   4   0   9     3451.05     3591.49     41.03 o 
   5   0   9     3991.64     4094.92     60.50 o 
   6   0   9      906.87      928.66     17.90 o 
   7   0   9      581.20      569.36     13.00 o 
   8   0   9     1156.89     1129.73     21.42 o 
   9   0   9     2176.16     2218.80     45.39 o 
  10   0   9      457.69      449.18     20.04 o 
  11   0   9      102.30       67.85      8.27 o 
  12   0   9      239.03      263.96     15.78 o 
 -15   1   9      285.26      283.42      7.18 o 
 -14   1   9     1387.54     1416.00     19.88 o 
 -13   1   9      552.02      545.47     10.07 o 
 -12   1   9      130.47      141.90      5.00 o 
 -11   1   9     1120.14     1127.19     14.34 o 
 -10   1   9     2448.28     2476.35     27.17 o 
  -9   1   9      725.94      779.88     11.77 o 
  -8   1   9      106.73       98.81      3.49 o 
  -7   1   9     2671.64     2712.31     28.92 o 
  -6   1   9     2689.67     2774.28     26.70 o 
  -5   1   9      207.33      216.00      3.98 o 
  -4   1   9      611.61      618.80      6.98 o 
  -3   1   9     3148.54     3189.01     27.01 o 
  -2   1   9     1516.77     1455.44     15.76 o 
  -1   1   9      133.91      159.85      2.95 o 
   0   1   9     2577.61     2662.58     23.88 o 
   1   1   9     3366.89     3424.51     32.72 o 
   2   1   9     3121.04     3310.43     37.82 o 
   3   1   9     1531.60     1549.44     18.01 o 
   4   1   9     2834.30     2878.38     34.24 o 
   5   1   9     1375.96     1386.31     24.64 o 
   6   1   9       63.90       67.53      8.10 o 
   7   1   9      616.93      634.72     13.85 o 
   8   1   9     1347.06     1370.17     27.95 o 
   9   1   9      878.32      860.17     20.78 o 
  10   1   9       48.99       36.43      6.67 o 
  11   1   9      438.73      385.00     18.65 o 
 -15   2   9      779.58      782.20     18.22 o 
 -14   2   9      665.81      678.68     11.66 o 
 -13   2   9      128.37      117.71      6.93 o 
 -12   2   9       33.51       28.98      2.47 o 
 -11   2   9     1424.45     1477.16     22.79 o 
 -10   2   9     1517.56     1510.29     17.72 o 
  -9   2   9      397.41      375.01      6.27 o 
  -8   2   9      898.57      931.34     11.74 o 
  -7   2   9     2744.79     2782.84     32.12 o 
  -6   2   9     2408.62     2420.75     23.68 o 
  -5   2   9        0.29        7.74      2.88 o 
  -4   2   9     3700.19     3699.49     32.99 o 
  -3   2   9     6465.77     6286.29     70.91 o 
  -2   2   9      456.89      460.95      7.50 o 
  -1   2   9      186.14      185.78      3.47 o 
   0   2   9     3271.82     3366.16     31.79 o 
   1   2   9     4089.61     4113.11     36.13 o 
   2   2   9       14.31       15.15      1.54 o 
   3   2   9      571.78      585.21     10.76 o 
   4   2   9     2460.25     2470.06     33.84 o 
   5   2   9     1087.85     1109.54     17.79 o 
   6   2   9        0.73        2.40      1.57 o 
   7   2   9      869.80      849.39     17.35 o 
   8   2   9     1044.93     1056.00     20.62 o 
   9   2   9      318.07      307.75     12.02 o 
  10   2   9      216.11      218.78     16.92 o 
  11   2   9     1584.46     1523.26     46.45 o 
 -15   3   9      883.10      863.62     19.29 o 
 -14   3   9      481.78      487.53     13.12 o 
 -13   3   9       22.22       22.01      2.60 o 
 -12   3   9      315.91      314.10      7.69 o 
 -11   3   9     1817.55     1807.04     25.73 o 
 -10   3   9      885.64      873.31     12.61 o 
  -9   3   9       34.75       29.86      2.17 o 
  -8   3   9     1131.24     1159.80     20.09 o 
  -7   3   9     2212.12     2204.61     23.75 o 
  -6   3   9      193.61      191.40      4.06 o 
  -5   3   9     4479.44     4520.27     39.81 o 
  -4   3   9     2573.34     2573.53     23.76 o 
  -3   3   9     3398.15     3481.19     37.90 o 
  -2   3   9        0.45        1.72      1.14 o 
  -1   3   9     1596.92     1593.89     14.92 o 
   0   3   9     4411.21     4535.24     39.64 o 
   1   3   9      826.47      835.11     10.07 o 
   2   3   9       57.12       72.43      5.02 o 
   3   3   9     1749.67     1777.02     25.41 o 
   4   3   9     1361.17     1395.02     21.15 o 
   5   3   9      589.35      598.37     11.54 o 
   6   3   9      128.14      123.40      4.95 o 
   7   3   9     1310.24     1335.18     26.60 o 
   8   3   9     1794.69     1791.25     27.78 o 
   9   3   9       29.94       28.49      3.93 o 
  10   3   9      214.37      205.87     17.13 o 
 -15   4   9     1421.98     1459.01     27.71 o 
 -14   4   9      275.41      258.94      9.31 o 
 -13   4   9      132.87      118.66      6.33 o 
 -12   4   9     1670.91     1698.98     28.64 o 
 -11   4   9     1407.02     1410.89     19.63 o 
 -10   4   9      298.51      298.32      6.15 o 
  -9   4   9      505.98      513.18      8.43 o 
  -8   4   9     2056.94     2072.11     24.51 o 
  -7   4   9     1818.63     1899.78     20.89 o 
  -6   4   9      130.65      135.25      3.40 o 
  -5   4   9      563.99      583.61      7.75 o 
  -4   4   9     1544.71     1529.01     16.29 o 
  -3   4   9     2762.87     2798.42     33.86 o 
  -2   4   9      430.98      498.38      6.88 o 
  -1   4   9     1237.63     1281.72     12.58 o 
   0   4   9     1017.69     1019.58     11.78 o 
   1   4   9       37.73       46.29      2.80 o 
   2   4   9     1756.33     1762.94     23.73 o 
   3   4   9     2303.39     2322.24     28.65 o 
   4   4   9      693.47      706.24     12.81 o 
   5   4   9       10.73       12.83      2.12 o 
   6   4   9      733.16      748.87     13.85 o 
   7   4   9      753.65      767.57     14.42 o 
   8   4   9      509.22      506.25     11.20 o 
   9   4   9        8.18        2.17      2.34 o 
  10   4   9      932.22      959.28     22.89 o 
 -16   5   9      433.17      431.88     15.22 o 
 -15   5   9      860.41      866.04     19.12 o 
 -14   5   9       27.04       26.77      3.46 o 
 -13   5   9     2018.31     1944.16     33.49 o 
 -12   5   9     1343.53     1341.63     20.71 o 
 -11   5   9     1195.62     1163.94     18.28 o 
 -10   5   9       23.23       20.25      1.98 o 
  -9   5   9     2791.18     2765.69     31.53 o 
  -8   5   9     3804.14     3823.78     42.10 o 
  -7   5   9     1508.24     1508.02     17.10 o 
  -6   5   9      782.90      797.70     10.32 o 
  -5   5   9     2318.05     2332.13     22.05 o 
  -4   5   9     1980.15     1958.11     18.90 o 
  -3   5   9      450.84      428.73      5.58 o 
  -2   5   9     2568.01     2516.58     22.40 o 
  -1   5   9     6070.84     5891.24     54.57 o 
   0   5   9     1219.90     1228.14     13.82 o 
   1   5   9       93.08       88.79      4.26 o 
   2   5   9     1685.13     1741.03     20.08 o 
   3   5   9     2044.55     2093.38     26.39 o 
   4   5   9      454.17      462.48      9.68 o 
   5   5   9        4.05        2.58      2.49 o 
   6   5   9     1526.74     1476.96     22.92 o 
   7   5   9      331.02      328.92      8.49 o 
   8   5   9      273.75      263.92      7.73 o 
   9   5   9      410.64      412.28     11.02 o 
 -15   6   9      325.01      290.56      9.96 o 
 -14   6   9       47.23       36.90      4.09 o 
 -13   6   9      429.64      416.42     10.94 o 
 -12   6   9     1178.49     1157.75     18.54 o 
 -11   6   9      632.98      618.32     11.74 o 
 -10   6   9       10.60       10.90      2.09 o 
  -9   6   9     2042.78     2007.60     27.52 o 
  -8   6   9      731.46      729.77     12.51 o 
  -7   6   9      748.61      780.24     11.67 o 
  -6   6   9     1266.70     1271.03     16.81 o 
  -5   6   9     2113.75     2087.30     21.96 o 
  -4   6   9      783.52      776.86     10.07 o 
  -3   6   9       56.59       38.80      1.94 o 
  -2   6   9     2462.27     2408.36     24.44 o 
  -1   6   9     1584.42     1600.83     16.35 o 
   0   6   9       54.82       63.00      5.35 o 
   1   6   9      531.52      527.98      8.08 o 
   2   6   9     2043.27     2049.97     26.12 o 
   3   6   9      886.01      882.75     12.05 o 
   4   6   9      119.10      128.68      6.54 o 
   5   6   9     1031.34     1071.50     18.52 o 
   6   6   9     1808.71     1801.86     26.78 o 
   7   6   9      378.14      410.06      9.37 o 
   8   6   9       35.19       34.72      3.32 o 
 -15   7   9       21.11       19.82      4.16 o 
 -14   7   9      269.38      272.71      7.81 o 
 -13   7   9     1141.15     1134.09     19.40 o 
 -12   7   9      800.17      788.95     15.27 o 
 -11   7   9       21.27       13.19      2.30 o 
 -10   7   9     2328.07     2287.74     31.03 o 
  -9   7   9     4480.70     4335.33     53.84 o 
  -8   7   9      778.95      773.95     17.27 o 
  -7   7   9      456.68      450.45      9.01 o 
  -6   7   9     3098.10     3034.18     32.33 o 
  -5   7   9     2774.21     2759.95     28.10 o 
  -4   7   9      607.23      591.36      9.21 o 
  -3   7   9      197.11      202.58      4.94 o 
  -2   7   9     2404.74     2382.45     27.12 o 
  -1   7   9     1313.01     1291.88     16.65 o 
   0   7   9        0.67        2.24      1.69 o 
   1   7   9     1120.69     1157.02     17.06 o 
   2   7   9     1280.63     1292.33     18.19 o 
   3   7   9       11.67       15.52      2.31 o 
   4   7   9       35.92       31.41      3.69 o 
   5   7   9      907.77      904.98     22.18 o 
   6   7   9     1285.26     1288.08     29.10 o 
   7   7   9        1.26        3.17      3.24 o 
 -15   8   9       42.09       38.62      3.93 o 
 -14   8   9      282.81      282.83      7.86 o 
 -13   8   9     1231.91     1229.83     19.58 o 
 -12   8   9      123.82      108.66      4.82 o 
 -11   8   9      495.22      482.37     10.03 o 
 -10   8   9      969.01      962.61     15.73 o 
  -9   8   9      903.50      901.00     17.53 o 
  -8   8   9        9.84        9.55      3.05 o 
  -7   8   9       16.99       16.05      2.04 o 
  -6   8   9     2645.65     2664.82     29.00 o 
  -5   8   9      850.62      858.13     12.04 o 
  -4   8   9       95.57       90.34      3.66 o 
  -3   8   9     1233.80     1170.41     15.37 o 
  -2   8   9     1242.54     1228.45     16.10 o 
  -1   8   9      708.75      728.90     11.17 o 
   0   8   9      114.19      105.81      4.68 o 
   1   8   9      609.64      604.55     12.03 o 
   2   8   9      524.57      529.33     10.05 o 
   3   8   9        7.59        5.82      1.96 o 
   4   8   9      409.47      411.74     11.74 o 
   5   8   9      902.32      844.97     22.10 o 
   6   8   9     1023.39     1005.73     31.30 o 
 -15   9   9      160.09      159.38      6.63 o 
 -14   9   9     1442.26     1460.13     22.42 o 
 -13   9   9      859.14      852.87     15.03 o 
 -12   9   9        1.26        0.70      1.99 o 
 -11   9   9      914.19      870.28     14.74 o 
 -10   9   9     1602.05     1598.74     23.08 o 
  -9   9   9      487.70      488.61      9.75 o 
  -8   9   9      814.10      801.71     13.43 o 
  -7   9   9     1425.36     1420.69     20.90 o 
  -6   9   9     1205.69     1187.48     16.46 o 
  -5   9   9      201.10      173.36      5.35 o 
  -4   9   9      255.02      253.40      5.71 o 
  -3   9   9     1041.50     1026.20     14.10 o 
  -2   9   9      556.57      560.11      9.41 o 
  -1   9   9       14.94       16.31      2.07 o 
   0   9   9     1094.93     1101.34     19.21 o 
   1   9   9     1334.01     1338.91     21.19 o 
   2   9   9      838.29      820.20     15.14 o 
   3   9   9      306.09      293.49      7.43 o 
   4   9   9      882.03      897.27     22.75 o 
   5   9   9     1686.77     1693.28     65.69 o 
 -14  10   9      902.99      915.07     17.11 o 
 -13  10   9      240.85      232.66      6.53 o 
 -12  10   9      188.21      185.49      5.69 o 
 -11  10   9      916.58      894.87     14.77 o 
 -10  10   9      815.54      818.54     13.74 o 
  -9  10   9        0.88       -1.08      1.48 o 
  -8  10   9      886.41      894.37     16.14 o 
  -7  10   9     1186.88     1138.99     17.40 o 
  -6  10   9      450.00      458.57      8.48 o 
  -5  10   9        4.35        4.77      1.92 o 
  -4  10   9      753.00      727.78     11.01 o 
  -3  10   9     1850.35     1776.23     21.73 o 
  -2  10   9      785.74      804.00     12.19 o 
  -1  10   9       71.82       70.45      3.75 o 
   0  10   9      918.15      922.41     14.95 o 
   1  10   9     1135.65     1138.07     20.98 o 
   2  10   9      584.98      575.93     14.76 o 
   3  10   9      317.03      306.56     12.15 o 
   4  10   9      640.58      627.17     17.98 o 
 -14  11   9      611.34      619.72     17.99 o 
 -13  11   9       12.18       10.02      3.16 o 
 -12  11   9      357.99      339.10     10.39 o 
 -11  11   9      726.75      713.47     15.94 o 
 -10  11   9      266.96      247.78      8.50 o 
  -9  11   9      187.10      185.39      8.60 o 
  -8  11   9     1915.40     1880.48     31.50 o 
  -7  11   9     1644.61     1609.62     35.54 o 
  -6  11   9      239.43      223.47      5.22 o 
  -5  11   9      212.73      212.06      5.06 o 
  -4  11   9     2264.27     2228.23     25.99 o 
  -3  11   9     2668.48     2630.37     30.24 o 
  -2  11   9       46.44       43.57      3.09 o 
  -1  11   9      696.92      695.86     12.09 o 
   0  11   9     1302.50     1333.25     21.25 o 
   1  11   9      974.71      980.45     19.17 o 
   2  11   9        0.27        2.44      2.55 o 
 -13  12   9      129.51      125.46      8.02 o 
 -12  12   9      928.89      910.97     19.30 o 
 -11  12   9      760.14      717.43     19.20 o 
 -10  12   9      212.95      210.55      9.47 o 
  -9  12   9      492.98      473.88     19.42 o 
  -8  12   9      695.03      672.12     15.25 o 
  -7  12   9     1296.28     1260.12     23.54 o 
  -6  12   9       34.33       28.88      3.80 o 
  -5  12   9      721.71      707.92     14.17 o 
  -4  12   9      644.03      625.90     13.15 o 
  -3  12   9      220.34      209.65      8.85 o 
  -2  12   9        6.76        5.46      2.59 o 
  -1  12   9      611.59      604.10     20.09 o 
   0  12   9      738.14      726.65     13.59 o 
 -11  13   9      662.47      669.01     18.55 o 
 -10  13   9       66.22       56.72      5.68 o 
  -9  13   9      336.37      348.28     12.50 o 
  -8  13   9      963.47      971.58     19.79 o 
  -7  13   9      200.45      198.33      7.89 o 
  -6  13   9       98.33       95.29     11.86 o 
  -5  13   9      903.37      899.00     16.90 o 
  -4  13   9      568.57      578.95     14.54 o 
  -3  13   9      214.40      209.48     10.60 o 
  -2  13   9      215.78      210.26      8.79 o 
  -9  14   9      643.77      667.83     15.81 o 
  -8  14   9      636.96      642.13     15.44 o 
  -7  14   9        6.93       13.61      3.38 o 
  -6  14   9      601.83      612.61     15.56 o 
  -5  14   9      966.61      971.58     20.55 o 
   3 -18  10      229.63      255.37     10.71 o 
   4 -18  10      778.97      783.38     21.89 o 
   5 -18  10      397.54      423.99     13.91 o 
   6 -18  10       98.37       92.26      5.92 o 
   7 -18  10      261.51      234.73      9.67 o 
   8 -18  10     1086.22     1086.60     28.22 o 
   0 -17  10      515.16      500.30     17.41 o 
   1 -17  10      447.91      459.47     15.92 o 
   2 -17  10       24.19       21.23      3.83 o 
   3 -17  10      712.88      740.66     21.27 o 
   4 -17  10      746.15      776.55     18.29 o 
   5 -17  10      472.60      474.41     12.77 o 
   6 -17  10        0.75       -1.35      2.25 o 
   7 -17  10      294.02      290.01     11.03 o 
   8 -17  10      670.10      683.62     17.10 o 
   9 -17  10      261.11      244.69      7.58 o 
  10 -17  10        4.26        5.30      2.75 o 
  -2 -16  10       22.97       14.45      4.17 o 
  -1 -16  10      538.26      499.98     17.62 o 
   0 -16  10      956.89      958.90     27.18 o 
   1 -16  10      689.25      689.49     17.34 o 
   2 -16  10       13.40       10.74      2.80 o 
   3 -16  10      614.94      659.32     16.26 o 
   4 -16  10      961.07      915.11     24.61 o 
   5 -16  10      131.42      139.20      9.06 o 
   6 -16  10      233.85      239.36      8.27 o 
   7 -16  10     1273.95     1236.94     25.20 o 
   8 -16  10     1402.48     1377.96     23.48 o 
   9 -16  10      148.53      161.32      6.11 o 
  10 -16  10      309.08      306.33      8.90 o 
  11 -16  10     1116.29     1138.71     30.85 o 
  12 -16  10      228.49      234.70     11.54 o 
  -4 -15  10      638.93      631.11     15.61 o 
  -3 -15  10      460.52      447.83     17.26 o 
  -2 -15  10       30.14       26.51      4.72 o 
  -1 -15  10      961.60      961.33     22.48 o 
   0 -15  10     1108.07     1080.97     24.58 o 
   1 -15  10      162.48      162.59     14.51 o 
   2 -15  10       46.27       38.57      3.90 o 
   3 -15  10      889.58      899.41     20.27 o 
   4 -15  10     1280.59     1270.45     34.02 o 
   5 -15  10        3.43        5.05      1.87 o 
   6 -15  10      386.28      370.40     13.64 o 
   7 -15  10      978.19      956.10     20.43 o 
   8 -15  10      385.66      386.07      9.57 o 
   9 -15  10        0.75        5.09      2.22 o 
  10 -15  10      348.00      331.67      9.25 o 
  11 -15  10      339.55      355.00     10.13 o 
  12 -15  10       22.29       28.24      4.84 o 
  -5 -14  10      423.18      426.61     14.41 o 
  -4 -14  10      962.86      969.86     23.26 o 
  -3 -14  10      184.63      167.73      8.24 o 
  -2 -14  10      341.50      322.55     12.27 o 
  -1 -14  10     3318.02     3254.75     59.34 o 
   0 -14  10      592.56      558.20     14.84 o 
   1 -14  10       17.04       18.25      3.99 o 
   2 -14  10      704.07      697.29     16.85 o 
   3 -14  10     1566.99     1538.79     29.25 o 
   4 -14  10      646.24      629.15     17.74 o 
   5 -14  10       10.65       16.96      4.72 o 
   6 -14  10     1634.48     1610.29     26.54 o 
   7 -14  10     1129.60     1082.49     19.12 o 
   8 -14  10       20.25       17.82      2.91 o 
   9 -14  10      443.09      425.36     10.38 o 
  10 -14  10     1093.78     1089.96     20.35 o 
  11 -14  10      581.22      595.89     13.73 o 
  12 -14  10       70.18       63.94      5.96 o 
  13 -14  10      284.37      293.79     13.77 o 
  -6 -13  10      220.53      214.59      7.70 o 
  -5 -13  10     1145.24     1150.43     20.61 o 
  -4 -13  10     1367.48     1364.29     25.18 o 
  -3 -13  10       17.57       11.76      3.54 o 
  -2 -13  10      606.37      592.77     15.91 o 
  -1 -13  10     1245.76     1171.84     32.07 o 
   0 -13  10      210.69      212.17      8.48 o 
   1 -13  10       39.93       36.60      3.67 o 
   2 -13  10     1086.34     1064.33     20.91 o 
   3 -13  10     1058.54     1028.71     18.56 o 
   4 -13  10      127.81      132.99      5.25 o 
   5 -13  10      728.59      701.15     13.93 o 
   6 -13  10     1616.08     1543.99     25.47 o 
   7 -13  10      589.25      582.14     12.13 o 
   8 -13  10      165.45      187.60      6.31 o 
   9 -13  10      323.28      308.41      8.74 o 
  10 -13  10     1055.25     1053.73     19.69 o 
  11 -13  10      307.72      314.06      9.28 o 
  12 -13  10      228.47      241.53      8.45 o 
  13 -13  10      709.52      735.88     24.36 o 
  -7 -12  10       22.28       16.55      2.38 o 
  -6 -12  10     1002.98      994.97     14.47 o 
  -5 -12  10     1535.61     1552.77     22.65 o 
  -4 -12  10       84.91       88.88      5.14 o 
  -3 -12  10      322.96      311.78      9.11 o 
  -2 -12  10      339.04      334.50     10.80 o 
  -1 -12  10      539.46      514.85     13.81 o 
   0 -12  10       31.70       30.15      5.12 o 
   1 -12  10      978.37     1019.02     18.50 o 
   2 -12  10     2791.84     2697.72     40.86 o 
   3 -12  10     1094.31     1068.72     18.92 o 
   4 -12  10       17.78       22.92      3.68 o 
   5 -12  10     2068.35     1973.10     31.03 o 
   6 -12  10     1789.86     1714.61     24.21 o 
   7 -12  10      272.87      269.43      8.68 o 
   8 -12  10      594.49      627.49     13.54 o 
   9 -12  10      933.55      910.64     19.87 o 
  10 -12  10     1578.74     1575.32     26.70 o 
  11 -12  10       60.81       54.45      4.27 o 
  12 -12  10      496.41      518.08     12.77 o 
  13 -12  10     1099.40     1113.29     21.76 o 
  14 -12  10      341.99      334.32     15.56 o 
  -8 -11  10      166.18      173.14      6.88 o 
  -7 -11  10      125.74      124.79      6.31 o
[truncated: 197,403 more chars]
